# Supplementary material for: Dichlorido(η6-p-cymene)(eth­oxy­diphenyl­phosphane)ruthenium(II)
Source: Acta Crystallogr Sect E Struct Rep Online. 2012 Nov 10;68(Pt 12):m1465. doi: 10.1107/S1600536812045461 (PMC3588727; doi:10.1107/S1600536812045461)
Supplement: Supplementary file 1 [file e-68-m1465-sup1.cif]

##############################################################################
#                                                                            #
# This CIF contains the data in a paper accepted for publication in          #
# Acta Crystallographica Section E. It conforms to the requirements of       #
# Notes for Authors for Acta Crystallographica Section E, and has been       #
# peer reviewed under the auspices of the IUCr Commission on Journals.       #
#                                                                            #
# Full details of the Crystallographic Information File format               #
# are given in the paper "The Crystallographic Information File (CIF):       #
# a New Standard Archive File for Crystallography" by S. R. Hall, F. H.      #
# Allen and I. D. Brown [Acta Cryst. (1991), A47, 655-685].                  #
#                                                                            #
# The current version of the core CIF dictionary is obtainable from          #
# ftp://ftp.iucr.org/pub/cif_core.dic.                                       #
#                                                                            #
# Software is freely available for graphical display of the structure(s)     #
# in this CIF. For information consult the CIF software page                 #
# http://www.iucr.org/resources/cif/software.                                #
#                                                                            #
# This file may be used for bona fide research purposes within the           #
# scientific community so long as proper attribution is given to the journal # 
# article from which it was obtained.                                        #
#                                                                            #
##############################################################################
data_I
_audit_creation_method     SHELXLTL
_chemical_name_systematic
;
Dichlorido(\h^6^-<i>p</i>-cymene)(ethoxydiphenylphosphane)ruthenium(II)
;
_chemical_name_common     ?
_chemical_formula_moiety     'C24 H29 Cl2 O P Ru'
_chemical_formula_sum     'C24 H29 Cl2 O P Ru'
_chemical_formula_iupac     '[Ru Cl2 (C10 H14) (C14 H15 O P)]'
_chemical_formula_weight     536.41
_chemical_melting_point     ?
_symmetry_cell_setting     monoclinic
_symmetry_space_group_name_H-M     'P 21/n'
_symmetry_space_group_name_Hall     '-P 2yn'
loop_
    _symmetry_equiv_pos_as_xyz
    'x, y, z'
    '-x+1/2, y+1/2, -z+1/2'
    '-x, -y, -z'
    'x-1/2, -y-1/2, z-1/2'
_cell_length_a     13.1818(7)
_cell_length_b     10.8481(6)
_cell_length_c     16.6888(9)
_cell_angle_alpha     90.00
_cell_angle_beta     95.0600(10)
_cell_angle_gamma     90.00
_cell_volume     2377.2(2)
_cell_formula_units_Z     4
_cell_measurement_reflns_used     4833
_cell_measurement_theta_min     2.24
_cell_measurement_theta_max     28.17
_cell_measurement_temperature     173(2)
_exptl_crystal_description     plate
_exptl_crystal_colour     red
_exptl_crystal_size_max     0.23
_exptl_crystal_size_mid     0.18
_exptl_crystal_size_min     0.06
_exptl_crystal_density_diffrn     1.499
_exptl_crystal_density_meas     ?
_exptl_crystal_density_method     'not measured'
_exptl_crystal_F_000     1096
_exptl_absorpt_coefficient_mu     0.965
_exptl_absorpt_correction_type     multi-scan
_exptl_absorpt_process_details     '(SADABS; Sheldrick, 1995)'
_exptl_absorpt_correction_T_min     0.8086
_exptl_absorpt_correction_T_max     0.9444
_exptl_special_details     ?
_diffrn_ambient_temperature     173(2)
_diffrn_radiation_type     MoK\a
_diffrn_radiation_wavelength     0.71073
_diffrn_radiation_source     'fine-focus sealed tube'
_diffrn_radiation_monochromator     graphite
_diffrn_measurement_device_type     'Bruker APEX CCD area-detector'
_diffrn_measurement_method     '\f and \w scans'
_diffrn_detector_area_resol_mean     ?
_diffrn_reflns_number     15739
_diffrn_reflns_av_R_equivalents     0.0284
_diffrn_reflns_av_sigmaI/netI     0.0325
_diffrn_reflns_theta_min     1.89
_diffrn_reflns_theta_max     27.00
_diffrn_reflns_theta_full     27.00
_diffrn_measured_fraction_theta_max     0.995
_diffrn_measured_fraction_theta_full     0.995
_diffrn_reflns_limit_h_min     -12
_diffrn_reflns_limit_h_max     16
_diffrn_reflns_limit_k_min     -13
_diffrn_reflns_limit_k_max     12
_diffrn_reflns_limit_l_min     -20
_diffrn_reflns_limit_l_max     21
_diffrn_standards_number     0
_diffrn_standards_interval_count     ?
_diffrn_standards_interval_time     ?
_diffrn_standards_decay_%     ?
_refine_special_details
;
Refinement of <i>F</i>^2^ against ALL reflections. The weighted <i>R</i>-factor
<i>wR</i> and
goodness of fit <i>S</i> are based on <i>F</i>^2^, conventional
<i>R</i>-factors <i>R</i> are based
on <i>F</i>, with <i>F</i> set to zero for negative <i>F</i>^2^. The threshold
expression of
<i>F</i>^2^ > \s(<i>F</i>^2^) is used only for calculating <i>R</i>-factors(gt)
<i>etc</i>. and is
not relevant to the choice of reflections for refinement. <i>R</i>-factors
based
on <i>F</i>^2^ are statistically about twice as large as those based on
<i>F</i>, and <i>R</i>-
factors based on ALL data will be even larger.
;
_reflns_number_total     5164
_reflns_number_gt     4294
_reflns_threshold_expression     I>2\s(I)
_refine_ls_structure_factor_coef     Fsqd
_refine_ls_matrix_type     full
_refine_ls_R_factor_all     0.0407
_refine_ls_R_factor_gt     0.0297
_refine_ls_wR_factor_gt     0.0628
_refine_ls_wR_factor_ref     0.0680
_refine_ls_goodness_of_fit_ref     1.045
_refine_ls_restrained_S_all     1.045
_refine_ls_number_reflns     5164
_refine_ls_number_parameters     378
_refine_ls_number_restraints     0
_refine_ls_hydrogen_treatment     refall
_refine_ls_weighting_scheme     calc
_refine_ls_weighting_details
         'calc w=1/[\s^2^(Fo^2^)+(0.0316P)^2^+0.5053P] where P=(Fo^2^+2Fc^2^)/3'
_atom_sites_solution_hydrogens     difmap
_atom_sites_solution_primary     direct
_atom_sites_solution_secondary     difmap
_refine_ls_shift/su_max     0.002
_refine_ls_shift/su_mean     0.000
_refine_diff_density_max     0.500
_refine_diff_density_min     -0.470
_refine_ls_extinction_method     none
_refine_ls_extinction_coef     ?
loop_
    _atom_type_symbol
    _atom_type_description
    _atom_type_scat_dispersion_real
    _atom_type_scat_dispersion_imag
    _atom_type_scat_source
    'C' 'C' 0.0033 0.0016
                         'International Tables Vol C Tables 4.2.6.8 and 6.1.1.4'
    'H' 'H' 0.0000 0.0000
                         'International Tables Vol C Tables 4.2.6.8 and 6.1.1.4'
    'P' 'P' 0.1023 0.0942
                         'International Tables Vol C Tables 4.2.6.8 and 6.1.1.4'
    'Cl' 'Cl' 0.1484 0.1585
                         'International Tables Vol C Tables 4.2.6.8 and 6.1.1.4'
    'Ru' 'Ru' -1.2594 0.8363
                         'International Tables Vol C Tables 4.2.6.8 and 6.1.1.4'
    'O' 'O' 0.0106 0.0060
                         'International Tables Vol C Tables 4.2.6.8 and 6.1.1.4'
_computing_data_collection     'SMART (Bruker, 2000)'
_computing_cell_refinement     'SAINT (Bruker, 2000)'
_computing_data_reduction     'SAINT (Bruker, 2000)'
_computing_structure_solution     'SHELXTL (Sheldrick, 2008)'
_computing_structure_refinement     'SHELXTL (Sheldrick, 2008)'
_computing_molecular_graphics     'SHELXTL (Sheldrick, 2008)'
_computing_publication_material     'SHELXTL (Sheldrick, 2008)'
loop_
    _atom_site_type_symbol
    _atom_site_label
    _atom_site_fract_x
    _atom_site_fract_y
    _atom_site_fract_z
    _atom_site_U_iso_or_equiv
    _atom_site_adp_type
    _atom_site_calc_flag
    _atom_site_refinement_flags
    _atom_site_occupancy
    _atom_site_symmetry_multiplicity
    _atom_site_disorder_assembly
    _atom_site_disorder_group
    Ru Ru1 0.922759(14) 0.993847(17) 0.179893(11) 0.02079(7) Uani d . 1 1 . .
    Cl Cl1 0.85769(5) 1.20143(6) 0.16713(4) 0.03260(15) Uani d . 1 1 . .
    Cl Cl2 1.08699(5) 1.06510(6) 0.14859(4) 0.02962(14) Uani d . 1 1 . .
    P P1 0.98348(5) 1.03105(5) 0.31207(4) 0.02006(13) Uani d . 1 1 . .
    O O1 0.90032(12) 1.01438(14) 0.37705(10) 0.0244(4) Uani d . 1 1 . .
    C C1 0.76577(19) 0.9210(2) 0.15958(17) 0.0346(6) Uani d . 1 1 . .
    C C2 0.8041(2) 0.9389(3) 0.08317(16) 0.0347(6) Uani d . 1 1 . .
    C C3 0.8954(2) 0.8889(3) 0.06431(16) 0.0335(6) Uani d . 1 1 . .
    C C4 0.95485(19) 0.8142(2) 0.12134(15) 0.0292(6) Uani d . 1 1 . .
    C C5 0.9169(2) 0.7927(2) 0.19614(16) 0.0287(6) Uani d . 1 1 . .
    C C6 0.8235(2) 0.8463(2) 0.21485(16) 0.0307(6) Uani d . 1 1 . .
    C C7 0.6666(3) 0.9770(4) 0.1789(3) 0.0537(9) Uani d . 1 1 . .
    C C8 1.0545(2) 0.7606(3) 0.09785(19) 0.0407(7) Uani d . 1 1 . .
    C C9 1.0331(3) 0.6736(4) 0.0262(3) 0.0617(10) Uani d . 1 1 . .
    C C10 1.1180(3) 0.6994(4) 0.1653(3) 0.0686(12) Uani d . 1 1 . .
    C C11 1.07110(18) 0.9129(2) 0.35063(14) 0.0245(5) Uani d . 1 1 . .
    C C12 1.0370(2) 0.8121(2) 0.39239(15) 0.0319(6) Uani d . 1 1 . .
    C C13 1.1040(2) 0.7190(3) 0.41857(18) 0.0444(8) Uani d . 1 1 . .
    C C14 1.2050(2) 0.7263(3) 0.40394(18) 0.0446(8) Uani d . 1 1 . .
    C C15 1.2399(2) 0.8264(3) 0.36299(17) 0.0403(7) Uani d . 1 1 . .
    C C16 1.1739(2) 0.9189(3) 0.33660(16) 0.0327(6) Uani d . 1 1 . .
    C C17 1.05088(17) 1.1723(2) 0.34448(14) 0.0238(5) Uani d . 1 1 . .
    C C18 1.0912(2) 1.1768(3) 0.42473(16) 0.0336(6) Uani d . 1 1 . .
    C C19 1.1478(2) 1.2776(3) 0.45319(18) 0.0447(7) Uani d . 1 1 . .
    C C20 1.1628(2) 1.3750(3) 0.40183(19) 0.0448(8) Uani d . 1 1 . .
    C C21 1.1217(2) 1.3722(3) 0.32335(18) 0.0384(7) Uani d . 1 1 . .
    C C22 1.0657(2) 1.2705(2) 0.29405(16) 0.0297(6) Uani d . 1 1 . .
    C C23 0.8140(2) 1.0977(3) 0.37466(17) 0.0317(6) Uani d . 1 1 . .
    C C24 0.7362(2) 1.0397(3) 0.4228(2) 0.0446(8) Uani d . 1 1 . .
    H H2 0.770(2) 0.993(2) 0.0517(17) 0.033(8) Uiso d . 1 1 . .
    H H3 0.9204(18) 0.910(2) 0.0173(15) 0.029(7) Uiso d . 1 1 . .
    H H5 0.956(2) 0.751(3) 0.2361(16) 0.038(8) Uiso d . 1 1 . .
    H H6 0.8040(18) 0.836(2) 0.2656(15) 0.027(7) Uiso d . 1 1 . .
    H H7A 0.612(3) 0.942(3) 0.147(2) 0.065(11) Uiso d . 1 1 . .
    H H7B 0.649(3) 0.982(3) 0.234(3) 0.093(15) Uiso d . 1 1 . .
    H H7C 0.667(2) 1.058(3) 0.1647(19) 0.053(10) Uiso d . 1 1 . .
    H H8 1.092(2) 0.827(3) 0.0773(19) 0.059(10) Uiso d . 1 1 . .
    H H9A 0.991(3) 0.704(4) -0.019(3) 0.109(18) Uiso d . 1 1 . .
    H H9B 0.997(3) 0.593(4) 0.046(2) 0.091(13) Uiso d . 1 1 . .
    H H9C 1.100(3) 0.650(3) 0.010(2) 0.072(11) Uiso d . 1 1 . .
    H H10A 1.179(3) 0.667(3) 0.148(2) 0.072(11) Uiso d . 1 1 . .
    H H10B 1.129(3) 0.747(4) 0.213(3) 0.100(15) Uiso d . 1 1 . .
    H H10C 1.077(2) 0.625(3) 0.1826(18) 0.051(10) Uiso d . 1 1 . .
    H H12 0.964(2) 0.806(2) 0.4018(15) 0.036(7) Uiso d . 1 1 . .
    H H13 1.0801(19) 0.650(2) 0.4488(15) 0.033(7) Uiso d . 1 1 . .
    H H14 1.249(2) 0.662(3) 0.4195(17) 0.047(8) Uiso d . 1 1 . .
    H H15 1.309(2) 0.828(3) 0.3514(16) 0.042(8) Uiso d . 1 1 . .
    H H16 1.192(2) 0.985(2) 0.3115(16) 0.029(7) Uiso d . 1 1 . .
    H H18 1.0840(19) 1.115(3) 0.4602(16) 0.036(8) Uiso d . 1 1 . .
    H H19 1.175(2) 1.280(3) 0.5067(18) 0.052(9) Uiso d . 1 1 . .
    H H20 1.202(2) 1.435(3) 0.4187(16) 0.038(8) Uiso d . 1 1 . .
    H H21 1.133(2) 1.438(3) 0.2895(18) 0.050(9) Uiso d . 1 1 . .
    H H22 1.0405(18) 1.269(2) 0.2397(15) 0.026(7) Uiso d . 1 1 . .
    H H23A 0.790(2) 1.104(3) 0.3202(18) 0.051(9) Uiso d . 1 1 . .
    H H23B 0.8364(19) 1.178(3) 0.3987(15) 0.034(7) Uiso d . 1 1 . .
    H H24A 0.709(3) 0.965(3) 0.396(2) 0.063(11) Uiso d . 1 1 . .
    H H24B 0.762(3) 1.026(3) 0.479(2) 0.064(11) Uiso d . 1 1 . .
    H H24C 0.681(3) 1.094(3) 0.4211(19) 0.067(11) Uiso d . 1 1 . .
loop_
    _atom_site_aniso_label
    _atom_site_aniso_U_11
    _atom_site_aniso_U_22
    _atom_site_aniso_U_33
    _atom_site_aniso_U_12
    _atom_site_aniso_U_13
    _atom_site_aniso_U_23
    Ru1 0.02214(11) 0.02052(11) 0.01992(10) -0.00193(8) 0.00301(7) 0.00024(7)
    Cl1 0.0357(4) 0.0261(3) 0.0359(3) 0.0058(3) 0.0025(3) 0.0038(3)
    Cl2 0.0299(3) 0.0306(3) 0.0299(3) -0.0086(3) 0.0110(3) -0.0030(3)
    P1 0.0208(3) 0.0191(3) 0.0207(3) 0.0008(2) 0.0042(2) 0.0004(2)
    O1 0.0241(9) 0.0250(9) 0.0251(9) 0.0060(7) 0.0082(7) 0.0024(7)
    C1 0.0259(14) 0.0330(15) 0.0448(16) -0.0073(11) 0.0019(12) -0.0089(12)
    C2 0.0365(16) 0.0329(15) 0.0321(15) -0.0023(12) -0.0104(12) -0.0027(12)
    C3 0.0435(16) 0.0358(15) 0.0214(13) -0.0113(12) 0.0046(12) -0.0073(11)
    C4 0.0293(14) 0.0235(13) 0.0357(14) -0.0078(10) 0.0072(11) -0.0098(11)
    C5 0.0335(15) 0.0207(13) 0.0312(14) -0.0063(10) -0.0008(12) -0.0019(10)
    C6 0.0343(15) 0.0290(14) 0.0302(14) -0.0125(11) 0.0103(12) -0.0018(11)
    C7 0.0286(17) 0.055(2) 0.078(3) -0.0012(15) 0.0034(18) -0.013(2)
    C8 0.0367(16) 0.0306(15) 0.0564(19) -0.0051(13) 0.0132(14) -0.0133(14)
    C9 0.060(2) 0.067(3) 0.062(2) 0.002(2) 0.025(2) -0.030(2)
    C10 0.058(3) 0.074(3) 0.075(3) 0.030(2) 0.008(2) -0.018(2)
    C11 0.0262(13) 0.0260(13) 0.0215(12) 0.0047(10) 0.0043(10) -0.0031(10)
    C12 0.0340(15) 0.0308(14) 0.0319(14) 0.0081(11) 0.0091(12) 0.0053(11)
    C13 0.0538(19) 0.0371(17) 0.0446(18) 0.0145(14) 0.0173(15) 0.0175(14)
    C14 0.0479(19) 0.0487(19) 0.0380(16) 0.0287(15) 0.0087(14) 0.0106(14)
    C15 0.0295(15) 0.0545(19) 0.0377(16) 0.0183(13) 0.0068(13) 0.0021(14)
    C16 0.0306(15) 0.0373(16) 0.0307(14) 0.0054(12) 0.0060(11) 0.0030(12)
    C17 0.0221(12) 0.0241(12) 0.0256(12) 0.0005(10) 0.0047(10) -0.0040(10)
    C18 0.0402(16) 0.0344(15) 0.0263(13) -0.0053(12) 0.0039(12) -0.0008(12)
    C19 0.056(2) 0.0455(18) 0.0320(16) -0.0122(15) 0.0005(14) -0.0122(14)
    C20 0.0526(19) 0.0357(17) 0.0466(18) -0.0199(15) 0.0068(15) -0.0145(14)
    C21 0.0488(18) 0.0270(15) 0.0405(16) -0.0090(13) 0.0107(13) -0.0018(12)
    C22 0.0351(15) 0.0269(14) 0.0272(13) -0.0018(11) 0.0025(11) -0.0022(11)
    C23 0.0311(15) 0.0308(15) 0.0346(15) 0.0120(11) 0.0121(12) 0.0054(12)
    C24 0.0333(17) 0.059(2) 0.0442(19) 0.0145(15) 0.0171(14) 0.0121(16)
_geom_special_details
;
All e.s.d.'s (except the e.s.d. in the dihedral angle between two l.s. planes)
are estimated using the full covariance matrix. The cell e.s.d.'s are taken
into account individually in the estimation of e.s.d.'s in distances, angles
and torsion angles; correlations between e.s.d.'s in cell parameters are only
used when they are defined by crystal symmetry. An approximate (isotropic)
treatment of cell e.s.d.'s is used for estimating e.s.d.'s involving l.s.
planes.
;
loop_
    _geom_bond_atom_site_label_1
    _geom_bond_atom_site_label_2
    _geom_bond_site_symmetry_2
    _geom_bond_distance
    _geom_bond_publ_flag
    Ru1 C6 . 2.180(2) ?
    Ru1 C5 . 2.201(2) ?
    Ru1 C1 . 2.213(2) ?
    Ru1 C2 . 2.228(3) ?
    Ru1 C4 . 2.237(2) ?
    Ru1 C3 . 2.242(2) ?
    Ru1 P1 . 2.3147(6) ?
    Ru1 Cl2 . 2.3992(6) ?
    Ru1 Cl1 . 2.4124(6) ?
    P1 O1 . 1.6187(17) ?
    P1 C11 . 1.805(2) ?
    P1 C17 . 1.829(2) ?
    O1 C23 . 1.451(3) ?
    C1 C6 . 1.401(4) ?
    C1 C2 . 1.426(4) ?
    C1 C7 . 1.502(4) ?
    C2 C3 . 1.382(4) ?
    C2 H2 . 0.88(3) ?
    C3 C4 . 1.430(4) ?
    C3 H3 . 0.91(2) ?
    C4 C5 . 1.404(3) ?
    C4 C8 . 1.519(4) ?
    C5 C6 . 1.422(4) ?
    C5 H5 . 0.92(3) ?
    C6 H6 . 0.91(2) ?
    C7 H7A . 0.94(4) ?
    C7 H7B . 0.98(4) ?
    C7 H7C . 0.91(3) ?
    C8 C10 . 1.497(5) ?
    C8 C9 . 1.530(4) ?
    C8 H8 . 0.96(3) ?
    C9 H9A . 0.95(4) ?
    C9 H9B . 1.06(4) ?
    C9 H9C . 0.98(4) ?
    C10 H10A . 0.95(4) ?
    C10 H10B . 0.95(4) ?
    C10 H10C . 1.03(3) ?
    C11 C12 . 1.393(3) ?
    C11 C16 . 1.397(3) ?
    C12 C13 . 1.386(4) ?
    C12 H12 . 0.98(3) ?
    C13 C14 . 1.377(4) ?
    C13 H13 . 0.97(3) ?
    C14 C15 . 1.383(4) ?
    C14 H14 . 0.92(3) ?
    C15 C16 . 1.375(4) ?
    C15 H15 . 0.95(3) ?
    C16 H16 . 0.87(3) ?
    C17 C22 . 1.382(3) ?
    C17 C18 . 1.398(3) ?
    C18 C19 . 1.383(4) ?
    C18 H18 . 0.91(3) ?
    C19 C20 . 1.386(4) ?
    C19 H19 . 0.93(3) ?
    C20 C21 . 1.373(4) ?
    C20 H20 . 0.86(3) ?
    C21 C22 . 1.391(4) ?
    C21 H21 . 0.93(3) ?
    C22 H22 . 0.94(2) ?
    C23 C24 . 1.497(4) ?
    C23 H23A . 0.94(3) ?
    C23 H23B . 1.00(3) ?
    C24 H24A . 0.98(3) ?
    C24 H24B . 0.98(4) ?
    C24 H24C . 0.94(3) ?
loop_
    _geom_angle_atom_site_label_1
    _geom_angle_atom_site_label_2
    _geom_angle_atom_site_label_3
    _geom_angle_site_symmetry_1
    _geom_angle_site_symmetry_3
    _geom_angle
    _geom_angle_publ_flag
    C6 Ru1 C5 . . 37.88(10) ?
    C6 Ru1 C1 . . 37.18(10) ?
    C5 Ru1 C1 . . 67.83(10) ?
    C6 Ru1 C2 . . 66.27(10) ?
    C5 Ru1 C2 . . 78.12(10) ?
    C1 Ru1 C2 . . 37.45(10) ?
    C6 Ru1 C4 . . 67.57(9) ?
    C5 Ru1 C4 . . 36.88(9) ?
    C1 Ru1 C4 . . 80.35(9) ?
    C2 Ru1 C4 . . 66.31(10) ?
    C6 Ru1 C3 . . 78.61(10) ?
    C5 Ru1 C3 . . 66.28(10) ?
    C1 Ru1 C3 . . 67.02(10) ?
    C2 Ru1 C3 . . 36.02(10) ?
    C4 Ru1 C3 . . 37.24(10) ?
    C6 Ru1 P1 . . 92.19(7) ?
    C5 Ru1 P1 . . 93.92(7) ?
    C1 Ru1 P1 . . 116.63(7) ?
    C2 Ru1 P1 . . 154.01(8) ?
    C4 Ru1 P1 . . 120.35(7) ?
    C3 Ru1 P1 . . 157.59(8) ?
    C6 Ru1 Cl2 . . 150.41(8) ?
    C5 Ru1 Cl2 . . 112.84(7) ?
    C1 Ru1 Cl2 . . 158.61(7) ?
    C2 Ru1 Cl2 . . 121.18(8) ?
    C4 Ru1 Cl2 . . 88.65(6) ?
    C3 Ru1 Cl2 . . 93.21(7) ?
    P1 Ru1 Cl2 . . 84.75(2) ?
    C6 Ru1 Cl1 . . 119.46(7) ?
    C5 Ru1 Cl1 . . 156.97(7) ?
    C1 Ru1 Cl1 . . 89.97(7) ?
    C2 Ru1 Cl1 . . 87.95(8) ?
    C4 Ru1 Cl1 . . 148.65(7) ?
    C3 Ru1 Cl1 . . 111.67(8) ?
    P1 Ru1 Cl1 . . 90.67(2) ?
    Cl2 Ru1 Cl1 . . 90.04(2) ?
    O1 P1 C11 . . 97.57(10) ?
    O1 P1 C17 . . 103.62(10) ?
    C11 P1 C17 . . 102.15(11) ?
    O1 P1 Ru1 . . 114.92(7) ?
    C11 P1 Ru1 . . 111.87(8) ?
    C17 P1 Ru1 . . 123.10(8) ?
    C23 O1 P1 . . 119.18(15) ?
    C6 C1 C2 . . 117.0(2) ?
    C6 C1 C7 . . 121.6(3) ?
    C2 C1 C7 . . 121.4(3) ?
    C6 C1 Ru1 . . 70.10(14) ?
    C2 C1 Ru1 . . 71.82(15) ?
    C7 C1 Ru1 . . 130.0(2) ?
    C3 C2 C1 . . 122.3(3) ?
    C3 C2 Ru1 . . 72.54(15) ?
    C1 C2 Ru1 . . 70.73(15) ?
    C3 C2 H2 . . 122.3(19) ?
    C1 C2 H2 . . 114.8(19) ?
    Ru1 C2 H2 . . 123.0(17) ?
    C2 C3 C4 . . 120.5(2) ?
    C2 C3 Ru1 . . 71.44(15) ?
    C4 C3 Ru1 . . 71.21(14) ?
    C2 C3 H3 . . 119.4(16) ?
    C4 C3 H3 . . 119.8(16) ?
    Ru1 C3 H3 . . 125.2(16) ?
    C5 C4 C3 . . 118.0(2) ?
    C5 C4 C8 . . 123.3(3) ?
    C3 C4 C8 . . 118.7(2) ?
    C5 C4 Ru1 . . 70.18(14) ?
    C3 C4 Ru1 . . 71.56(14) ?
    C8 C4 Ru1 . . 130.35(17) ?
    C4 C5 C6 . . 120.7(2) ?
    C4 C5 Ru1 . . 72.94(14) ?
    C6 C5 Ru1 . . 70.22(14) ?
    C4 C5 H5 . . 120.3(16) ?
    C6 C5 H5 . . 118.6(16) ?
    Ru1 C5 H5 . . 123.4(17) ?
    C1 C6 C5 . . 121.5(2) ?
    C1 C6 Ru1 . . 72.72(15) ?
    C5 C6 Ru1 . . 71.89(14) ?
    C1 C6 H6 . . 120.1(16) ?
    C5 C6 H6 . . 118.3(16) ?
    Ru1 C6 H6 . . 124.3(16) ?
    C1 C7 H7A . . 110(2) ?
    C1 C7 H7B . . 121(3) ?
    H7A C7 H7B . . 109(3) ?
    C1 C7 H7C . . 108(2) ?
    H7A C7 H7C . . 106(3) ?
    H7B C7 H7C . . 102(3) ?
    C10 C8 C4 . . 114.5(3) ?
    C10 C8 C9 . . 111.5(3) ?
    C4 C8 C9 . . 109.5(3) ?
    C10 C8 H8 . . 109.3(19) ?
    C4 C8 H8 . . 106.9(19) ?
    C9 C8 H8 . . 104.6(19) ?
    C8 C9 H9A . . 117(3) ?
    C8 C9 H9B . . 109(2) ?
    H9A C9 H9B . . 106(3) ?
    C8 C9 H9C . . 106(2) ?
    H9A C9 H9C . . 110(3) ?
    H9B C9 H9C . . 108(3) ?
    C8 C10 H10A . . 112(2) ?
    C8 C10 H10B . . 115(3) ?
    H10A C10 H10B . . 112(3) ?
    C8 C10 H10C . . 106.6(17) ?
    H10A C10 H10C . . 106(3) ?
    H10B C10 H10C . . 104(3) ?
    C12 C11 C16 . . 118.7(2) ?
    C12 C11 P1 . . 120.77(18) ?
    C16 C11 P1 . . 120.46(19) ?
    C13 C12 C11 . . 120.4(3) ?
    C13 C12 H12 . . 120.1(16) ?
    C11 C12 H12 . . 119.5(16) ?
    C14 C13 C12 . . 120.0(3) ?
    C14 C13 H13 . . 120.1(15) ?
    C12 C13 H13 . . 119.8(15) ?
    C13 C14 C15 . . 120.2(3) ?
    C13 C14 H14 . . 119.6(18) ?
    C15 C14 H14 . . 120.2(18) ?
    C16 C15 C14 . . 120.1(3) ?
    C16 C15 H15 . . 121.0(17) ?
    C14 C15 H15 . . 118.8(17) ?
    C15 C16 C11 . . 120.6(3) ?
    C15 C16 H16 . . 123.9(18) ?
    C11 C16 H16 . . 115.5(18) ?
    C22 C17 C18 . . 119.6(2) ?
    C22 C17 P1 . . 123.84(18) ?
    C18 C17 P1 . . 116.54(19) ?
    C19 C18 C17 . . 120.3(3) ?
    C19 C18 H18 . . 116.4(17) ?
    C17 C18 H18 . . 123.2(17) ?
    C18 C19 C20 . . 119.5(3) ?
    C18 C19 H19 . . 119.9(19) ?
    C20 C19 H19 . . 120.6(19) ?
    C21 C20 C19 . . 120.4(3) ?
    C21 C20 H20 . . 120.2(19) ?
    C19 C20 H20 . . 119.2(19) ?
    C20 C21 C22 . . 120.4(3) ?
    C20 C21 H21 . . 119.5(19) ?
    C22 C21 H21 . . 120.1(19) ?
    C17 C22 C21 . . 119.7(2) ?
    C17 C22 H22 . . 121.4(15) ?
    C21 C22 H22 . . 118.8(15) ?
    O1 C23 C24 . . 107.2(2) ?
    O1 C23 H23A . . 105.7(18) ?
    C24 C23 H23A . . 111.1(18) ?
    O1 C23 H23B . . 109.4(15) ?
    C24 C23 H23B . . 110.2(15) ?
    H23A C23 H23B . . 113(2) ?
    C23 C24 H24A . . 109.7(19) ?
    C23 C24 H24B . . 113(2) ?
    H24A C24 H24B . . 113(3) ?
    C23 C24 H24C . . 107(2) ?
    H24A C24 H24C . . 105(3) ?
    H24B C24 H24C . . 109(3) ?
loop_
    _geom_torsion_atom_site_label_1
    _geom_torsion_atom_site_label_2
    _geom_torsion_atom_site_label_3
    _geom_torsion_atom_site_label_4
    _geom_torsion_site_symmetry_1
    _geom_torsion_site_symmetry_2
    _geom_torsion_site_symmetry_3
    _geom_torsion_site_symmetry_4
    _geom_torsion
    _geom_torsion_publ_flag
    C6 Ru1 P1 O1 . . . . -35.73(10) ?
    C5 Ru1 P1 O1 . . . . -73.63(9) ?
    C1 Ru1 P1 O1 . . . . -6.51(10) ?
    C2 Ru1 P1 O1 . . . . -2.91(19) ?
    C4 Ru1 P1 O1 . . . . -100.89(10) ?
    C3 Ru1 P1 O1 . . . . -100.5(2) ?
    Cl2 Ru1 P1 O1 . . . . 173.77(7) ?
    Cl1 Ru1 P1 O1 . . . . 83.79(7) ?
    C6 Ru1 P1 C11 . . . . 74.33(11) ?
    C5 Ru1 P1 C11 . . . . 36.43(11) ?
    C1 Ru1 P1 C11 . . . . 103.55(12) ?
    C2 Ru1 P1 C11 . . . . 107.15(19) ?
    C4 Ru1 P1 C11 . . . . 9.17(11) ?
    C3 Ru1 P1 C11 . . . . 9.5(2) ?
    Cl2 Ru1 P1 C11 . . . . -76.17(9) ?
    Cl1 Ru1 P1 C11 . . . . -166.15(9) ?
    C6 Ru1 P1 C17 . . . . -163.51(12) ?
    C5 Ru1 P1 C17 . . . . 158.59(11) ?
    C1 Ru1 P1 C17 . . . . -134.29(12) ?
    C2 Ru1 P1 C17 . . . . -130.70(19) ?
    C4 Ru1 P1 C17 . . . . 131.33(11) ?
    C3 Ru1 P1 C17 . . . . 131.7(2) ?
    Cl2 Ru1 P1 C17 . . . . 45.98(9) ?
    Cl1 Ru1 P1 C17 . . . . -43.99(9) ?
    C11 P1 O1 C23 . . . . 176.00(19) ?
    C17 P1 O1 C23 . . . . 71.5(2) ?
    Ru1 P1 O1 C23 . . . . -65.57(19) ?
    C5 Ru1 C1 C6 . . . . 29.19(15) ?
    C2 Ru1 C1 C6 . . . . 128.8(2) ?
    C4 Ru1 C1 C6 . . . . 65.40(16) ?
    C3 Ru1 C1 C6 . . . . 101.78(17) ?
    P1 Ru1 C1 C6 . . . . -53.82(16) ?
    Cl2 Ru1 C1 C6 . . . . 125.43(19) ?
    Cl1 Ru1 C1 C6 . . . . -144.56(15) ?
    C6 Ru1 C1 C2 . . . . -128.8(2) ?
    C5 Ru1 C1 C2 . . . . -99.58(17) ?
    C4 Ru1 C1 C2 . . . . -63.37(17) ?
    C3 Ru1 C1 C2 . . . . -26.99(16) ?
    P1 Ru1 C1 C2 . . . . 177.41(14) ?
    Cl2 Ru1 C1 C2 . . . . -3.3(3) ?
    Cl1 Ru1 C1 C2 . . . . 86.67(16) ?
    C6 Ru1 C1 C7 . . . . 115.1(4) ?
    C5 Ru1 C1 C7 . . . . 144.3(3) ?
    C2 Ru1 C1 C7 . . . . -116.1(4) ?
    C4 Ru1 C1 C7 . . . . -179.5(3) ?
    C3 Ru1 C1 C7 . . . . -143.1(3) ?
    P1 Ru1 C1 C7 . . . . 61.3(3) ?
    Cl2 Ru1 C1 C7 . . . . -119.4(3) ?
    Cl1 Ru1 C1 C7 . . . . -29.4(3) ?
    C6 C1 C2 C3 . . . . -2.0(4) ?
    C7 C1 C2 C3 . . . . 179.6(3) ?
    Ru1 C1 C2 C3 . . . . 53.3(2) ?
    C6 C1 C2 Ru1 . . . . -55.3(2) ?
    C7 C1 C2 Ru1 . . . . 126.3(3) ?
    C6 Ru1 C2 C3 . . . . -103.75(19) ?
    C5 Ru1 C2 C3 . . . . -65.80(17) ?
    C1 Ru1 C2 C3 . . . . -134.7(3) ?
    C4 Ru1 C2 C3 . . . . -28.96(16) ?
    P1 Ru1 C2 C3 . . . . -140.02(16) ?
    Cl2 Ru1 C2 C3 . . . . 43.85(19) ?
    Cl1 Ru1 C2 C3 . . . . 132.65(16) ?
    C6 Ru1 C2 C1 . . . . 30.98(16) ?
    C5 Ru1 C2 C1 . . . . 68.93(16) ?
    C4 Ru1 C2 C1 . . . . 105.77(18) ?
    C3 Ru1 C2 C1 . . . . 134.7(3) ?
    P1 Ru1 C2 C1 . . . . -5.3(3) ?
    Cl2 Ru1 C2 C1 . . . . 178.57(13) ?
    Cl1 Ru1 C2 C1 . . . . -92.62(15) ?
    C1 C2 C3 C4 . . . . 1.1(4) ?
    Ru1 C2 C3 C4 . . . . 53.6(2) ?
    C1 C2 C3 Ru1 . . . . -52.5(2) ?
    C6 Ru1 C3 C2 . . . . 65.11(18) ?
    C5 Ru1 C3 C2 . . . . 102.84(18) ?
    C1 Ru1 C3 C2 . . . . 27.99(17) ?
    C4 Ru1 C3 C2 . . . . 132.9(2) ?
    P1 Ru1 C3 C2 . . . . 132.40(19) ?
    Cl2 Ru1 C3 C2 . . . . -143.59(16) ?
    Cl1 Ru1 C3 C2 . . . . -52.27(18) ?
    C6 Ru1 C3 C4 . . . . -67.78(15) ?
    C5 Ru1 C3 C4 . . . . -30.05(14) ?
    C1 Ru1 C3 C4 . . . . -104.90(17) ?
    C2 Ru1 C3 C4 . . . . -132.9(2) ?
    P1 Ru1 C3 C4 . . . . -0.5(3) ?
    Cl2 Ru1 C3 C4 . . . . 83.53(14) ?
    Cl1 Ru1 C3 C4 . . . . 174.85(12) ?
    C2 C3 C4 C5 . . . . 0.7(4) ?
    Ru1 C3 C4 C5 . . . . 54.4(2) ?
    C2 C3 C4 C8 . . . . 179.7(2) ?
    Ru1 C3 C4 C8 . . . . -126.5(2) ?
    C2 C3 C4 Ru1 . . . . -53.8(2) ?
    C6 Ru1 C4 C5 . . . . -29.25(15) ?
    C1 Ru1 C4 C5 . . . . -65.72(16) ?
    C2 Ru1 C4 C5 . . . . -102.14(17) ?
    C3 Ru1 C4 C5 . . . . -130.2(2) ?
    P1 Ru1 C4 C5 . . . . 49.58(16) ?
    Cl2 Ru1 C4 C5 . . . . 132.70(15) ?
    Cl1 Ru1 C4 C5 . . . . -139.44(14) ?
    C6 Ru1 C4 C3 . . . . 100.96(17) ?
    C5 Ru1 C4 C3 . . . . 130.2(2) ?
    C1 Ru1 C4 C3 . . . . 64.48(16) ?
    C2 Ru1 C4 C3 . . . . 28.07(15) ?
    P1 Ru1 C4 C3 . . . . 179.78(13) ?
    Cl2 Ru1 C4 C3 . . . . -97.10(14) ?
    Cl1 Ru1 C4 C3 . . . . -9.2(2) ?
    C6 Ru1 C4 C8 . . . . -146.6(3) ?
    C5 Ru1 C4 C8 . . . . -117.4(3) ?
    C1 Ru1 C4 C8 . . . . 176.9(3) ?
    C2 Ru1 C4 C8 . . . . 140.5(3) ?
    C3 Ru1 C4 C8 . . . . 112.4(3) ?
    P1 Ru1 C4 C8 . . . . -67.8(3) ?
    Cl2 Ru1 C4 C8 . . . . 15.3(2) ?
    Cl1 Ru1 C4 C8 . . . . 103.2(3) ?
    C3 C4 C5 C6 . . . . -1.5(3) ?
    C8 C4 C5 C6 . . . . 179.5(2) ?
    Ru1 C4 C5 C6 . . . . 53.6(2) ?
    C3 C4 C5 Ru1 . . . . -55.1(2) ?
    C8 C4 C5 Ru1 . . . . 125.9(2) ?
    C6 Ru1 C5 C4 . . . . 132.7(2) ?
    C1 Ru1 C5 C4 . . . . 103.97(17) ?
    C2 Ru1 C5 C4 . . . . 66.18(16) ?
    C3 Ru1 C5 C4 . . . . 30.32(15) ?
    P1 Ru1 C5 C4 . . . . -138.82(14) ?
    Cl2 Ru1 C5 C4 . . . . -52.87(16) ?
    Cl1 Ru1 C5 C4 . . . . 120.15(18) ?
    C1 Ru1 C5 C6 . . . . -28.68(15) ?
    C2 Ru1 C5 C6 . . . . -66.47(16) ?
    C4 Ru1 C5 C6 . . . . -132.7(2) ?
    C3 Ru1 C5 C6 . . . . -102.33(17) ?
    P1 Ru1 C5 C6 . . . . 88.53(14) ?
    Cl2 Ru1 C5 C6 . . . . 174.48(13) ?
    Cl1 Ru1 C5 C6 . . . . -12.5(3) ?
    C2 C1 C6 C5 . . . . 1.1(4) ?
    C7 C1 C6 C5 . . . . 179.5(3) ?
    Ru1 C1 C6 C5 . . . . -55.1(2) ?
    C2 C1 C6 Ru1 . . . . 56.2(2) ?
    C7 C1 C6 Ru1 . . . . -125.4(3) ?
    C4 C5 C6 C1 . . . . 0.6(4) ?
    Ru1 C5 C6 C1 . . . . 55.5(2) ?
    C4 C5 C6 Ru1 . . . . -54.8(2) ?
    C5 Ru1 C6 C1 . . . . -132.7(2) ?
    C2 Ru1 C6 C1 . . . . -31.19(16) ?
    C4 Ru1 C6 C1 . . . . -104.13(17) ?
    C3 Ru1 C6 C1 . . . . -66.83(16) ?
    P1 Ru1 C6 C1 . . . . 133.78(15) ?
    Cl2 Ru1 C6 C1 . . . . -143.00(14) ?
    Cl1 Ru1 C6 C1 . . . . 41.76(17) ?
    C1 Ru1 C6 C5 . . . . 132.7(2) ?
    C2 Ru1 C6 C5 . . . . 101.47(17) ?
    C4 Ru1 C6 C5 . . . . 28.53(15) ?
    C3 Ru1 C6 C5 . . . . 65.83(16) ?
    P1 Ru1 C6 C5 . . . . -93.57(14) ?
    Cl2 Ru1 C6 C5 . . . . -10.3(2) ?
    Cl1 Ru1 C6 C5 . . . . 174.42(12) ?
    C5 C4 C8 C10 . . . . -9.4(4) ?
    C3 C4 C8 C10 . . . . 171.6(3) ?
    Ru1 C4 C8 C10 . . . . 82.1(4) ?
    C5 C4 C8 C9 . . . . 116.6(3) ?
    C3 C4 C8 C9 . . . . -62.3(4) ?
    Ru1 C4 C8 C9 . . . . -151.9(3) ?
    O1 P1 C11 C12 . . . . 27.2(2) ?
    C17 P1 C11 C12 . . . . 132.9(2) ?
    Ru1 P1 C11 C12 . . . . -93.6(2) ?
    O1 P1 C11 C16 . . . . -155.1(2) ?
    C17 P1 C11 C16 . . . . -49.3(2) ?
    Ru1 P1 C11 C16 . . . . 84.2(2) ?
    C16 C11 C12 C13 . . . . -0.7(4) ?
    P1 C11 C12 C13 . . . . 177.0(2) ?
    C11 C12 C13 C14 . . . . 0.6(4) ?
    C12 C13 C14 C15 . . . . -0.2(5) ?
    C13 C14 C15 C16 . . . . -0.1(5) ?
    C14 C15 C16 C11 . . . . -0.1(4) ?
    C12 C11 C16 C15 . . . . 0.5(4) ?
    P1 C11 C16 C15 . . . . -177.3(2) ?
    O1 P1 C17 C22 . . . . -128.6(2) ?
    C11 P1 C17 C22 . . . . 130.4(2) ?
    Ru1 P1 C17 C22 . . . . 3.9(2) ?
    O1 P1 C17 C18 . . . . 53.3(2) ?
    C11 P1 C17 C18 . . . . -47.7(2) ?
    Ru1 P1 C17 C18 . . . . -174.27(16) ?
    C22 C17 C18 C19 . . . . -1.5(4) ?
    P1 C17 C18 C19 . . . . 176.7(2) ?
    C17 C18 C19 C20 . . . . 1.0(5) ?
    C18 C19 C20 C21 . . . . 0.3(5) ?
    C19 C20 C21 C22 . . . . -1.1(5) ?
    C18 C17 C22 C21 . . . . 0.8(4) ?
    P1 C17 C22 C21 . . . . -177.3(2) ?
    C20 C21 C22 C17 . . . . 0.5(4) ?
    P1 O1 C23 C24 . . . . 163.4(2) ?
data_global
_journal_date_recd_electronic     2012-10-22
_journal_date_accepted     2012-11-03
_journal_name_full     'Acta Crystallographica, Section E'
_journal_year     2012
_journal_volume     68
_journal_issue     12
_journal_page_first     m1465
_journal_page_last     m1465
_journal_paper_category     QM
_journal_paper_doi     10.1107/S1600536812045461
_journal_coeditor_code     SJ5274
_publ_contact_author_name     'David R Tyler'
_publ_contact_author_address
;
Department of Chemistry
University of Oregon
Eugene, Oregon 97403
USA
;
_publ_contact_author_email     'dtyler@uoregon.edu'
_publ_contact_author_fax     ?
_publ_contact_author_phone     '541 346 4649'
_publ_section_title
;
Dichlorido(\h^6^-<i>p</i>-cymene)(ethoxydiphenylphosphane)ruthenium(II)
;
loop_
    _publ_author_name
    _publ_author_footnote
    _publ_author_address
    'Knapp, Spring M. M.' .
;
Department of Chemistry
1253 University of Oregon
Eugene, Oregon 97403-1253, USA
;
    'Zakharov, Lev N.' .
;
Department of Chemistry
1253 University of Oregon
Eugene, Oregon 97403-1253, USA
;
    'Tyler, David R.' .
;
Department of Chemistry
1253 University of Oregon
Eugene, Oregon 97403-1253, USA
;
