# Supplementary material for: Dichlorido(η6-p-cymene)(eth­oxy­diphenyl­phosphane)ruthenium(II)
Source: Acta Crystallogr Sect E Struct Rep Online. 2012 Nov 10;68(Pt 12):m1465. doi: 10.1107/S1600536812045461 (PMC3588727; doi:10.1107/S1600536812045461)
Supplement: Supplementary file 2 [file e-68-m1465-Isup2.hkl]

# 
# h,k,l, Fc-squared, Fo-squared, sigma(Fo-squared) and status flag 
# 
data_I
_shelx_title ' char12 in P2(1)/n' 
_shelx_refln_list_code          4 
_shelx_F_calc_maximum      323.36 
_exptl_crystal_F_000      1096.00 
_reflns_d_resolution_high  0.7828 
 
loop_ 
 _symmetry_equiv_pos_as_xyz 
 'x, y, z' 
 '-x+1/2, y+1/2, -z+1/2' 
 '-x, -y, -z' 
 'x-1/2, -y-1/2, z-1/2' 
 
_cell_length_a    13.1818 
_cell_length_b    10.8481 
_cell_length_c    16.6888 
_cell_angle_alpha  90.000 
_cell_angle_beta   95.060 
_cell_angle_gamma  90.000 
 
_shelx_F_squared_multiplier     1.000 
 
loop_ 
 _refln_index_h 
 _refln_index_k 
 _refln_index_l 
 _refln_F_squared_calc 
 _refln_F_squared_meas 
 _refln_F_squared_sigma 
 _refln_observed_status 
   2   0   0    20898.28    22787.84    211.88 o 
   4   0   0    19028.93    20756.38    236.40 o 
   6   0   0    21033.38    22705.80    204.71 o 
   8   0   0     6737.03     6941.14    119.01 o 
  10   0   0      214.91      263.87     32.90 o 
  12   0   0     7223.71     7522.46    155.02 o 
  14   0   0     1564.38     1615.09     79.21 o 
  16   0   0       39.77      -10.64     23.25 o 
   1   1   0   104564.04   111815.19    470.92 o 
   2   1   0       36.47       37.72      5.50 o 
   3   1   0     1644.82     1651.54     26.15 o 
   4   1   0     2518.08     2504.87     35.32 o 
   5   1   0    12400.94    12261.15     91.06 o 
   6   1   0      287.14      294.67     16.97 o 
   7   1   0    19957.58    21266.59    205.99 o 
   8   1   0     1247.68     1276.27     67.74 o 
   9   1   0       66.25       53.15     13.42 o 
  10   1   0     1516.53     1518.01     44.15 o 
  11   1   0     6267.60     6215.33     94.15 o 
  12   1   0       11.43       24.31     13.62 o 
  13   1   0     4304.23     4538.24     88.05 o 
  14   1   0       41.53       47.97     16.16 o 
  15   1   0      370.13      436.24     42.77 o 
  16   1   0       44.82       99.52     28.16 o 
   0   2   0    10958.12    11809.34    102.52 o 
   1   2   0       24.84       25.62      5.85 o 
   2   2   0     2332.83     2346.68     26.99 o 
   3   2   0     5837.04     6069.86     55.83 o 
   4   2   0       30.57       24.49     12.68 o 
   5   2   0     4560.16     4798.08     56.92 o 
   6   2   0    12551.88    12486.66    107.91 o 
   7   2   0     1124.95     1164.41     32.35 o 
   8   2   0     3150.06     3042.18     54.52 o 
   9   2   0     3418.64     3406.89     74.70 o 
  10   2   0     4655.13     4508.84     88.12 o 
  11   2   0        3.08        0.83     12.57 o 
  12   2   0     8686.30     8827.11    160.30 o 
  13   2   0       59.35       78.67     16.77 o 
  14   2   0      941.04      989.81     56.21 o 
  15   2   0        0.90       28.56     19.50 o 
  16   2   0       11.96       59.48     34.01 o 
   1   3   0    18472.73    18541.49     99.37 o 
   2   3   0     7565.96     7749.76     59.41 o 
   3   3   0     3190.75     3131.45     37.33 o 
   4   3   0       22.93       13.63      6.21 o 
   5   3   0     8118.53     8321.74     84.73 o 
   6   3   0     1118.50     1076.67     31.21 o 
   7   3   0     7464.19     7243.00     83.70 o 
   8   3   0     2275.32     2133.30     47.79 o 
   9   3   0      371.95      356.04     25.04 o 
  10   3   0       43.38       49.67     18.67 o 
  11   3   0     5611.33     5612.76    124.81 o 
  12   3   0      302.56      298.56     32.99 o 
  13   3   0     2078.92     1978.18     87.35 o 
  14   3   0        5.01       73.86     26.53 o 
  15   3   0      612.88      597.18     49.77 o 
  16   3   0        6.48        9.42     26.51 o 
   0   4   0    31333.87    32190.97    249.62 o 
   1   4   0      842.87      858.98     22.62 o 
   2   4   0    11832.55    11743.65    116.85 o 
   3   4   0       90.70       53.79      9.45 o 
   4   4   0      909.94      874.10     23.25 o 
   5   4   0      795.15      860.12     23.39 o 
   6   4   0     7841.41     7801.21     87.48 o 
   7   4   0     1489.52     1508.52     45.50 o 
   8   4   0     1418.00     1435.48     41.60 o 
   9   4   0       24.19       37.49     12.24 o 
  10   4   0      175.63      170.58     20.10 o 
  11   4   0     1237.39     1199.56     67.40 o 
  12   4   0     2136.01     2403.94     95.01 o 
  13   4   0      301.89      304.95     43.69 o 
  14   4   0     2567.67     2576.03    106.06 o 
  15   4   0      259.60      375.95     75.66 o 
  16   4   0       18.02      106.05     52.23 o 
   1   5   0    18787.82    19365.57    189.40 o 
   2   5   0        4.81       18.76      8.81 o 
   3   5   0     1612.48     1691.70     34.62 o 
   4   5   0      953.77      891.11     29.41 o 
   5   5   0     5739.40     5688.84     78.47 o 
   6   5   0        1.75        7.16      7.13 o 
   7   5   0     1181.68     1196.45     37.51 o 
   8   5   0     2207.32     2178.82     52.37 o 
   9   5   0      426.31      438.66     36.67 o 
  10   5   0      806.99      919.68     49.46 o 
  11   5   0       60.80       45.95     34.12 o 
  12   5   0      579.77      517.06     54.39 o 
  13   5   0     2398.34     2541.79    103.94 o 
  14   5   0       73.94       76.86     48.94 o 
  15   5   0      380.72      403.29     53.91 o 
   0   6   0    10702.66    10204.23    143.95 o 
   1   6   0      115.98      110.32     14.69 o 
   2   6   0     5664.92     5552.92     66.61 o 
   3   6   0      759.30      774.22     27.60 o 
   4   6   0      296.73      307.40     20.45 o 
   5   6   0      288.94      300.66     19.58 o 
   6   6   0     2638.89     2609.80     95.19 o 
   7   6   0      430.76      425.07     27.77 o 
   8   6   0      721.94      713.71     44.31 o 
   9   6   0     4628.91     4451.87     99.22 o 
  10   6   0       15.54        3.25     31.64 o 
  11   6   0      314.31      319.36     36.08 o 
  12   6   0     1171.59     1081.65     75.81 o 
  13   6   0        4.22      -32.28     21.52 o 
  14   6   0      426.59      381.04     52.67 o 
  15   6   0       50.82       27.98     38.49 o 
   1   7   0     1867.24     1907.75     56.38 o 
   2   7   0        3.53       -3.98     12.63 o 
   3   7   0     1105.12     1078.66     33.49 o 
   4   7   0      499.49      506.77     25.98 o 
   5   7   0     1910.16     1907.49     43.23 o 
   6   7   0      493.71      500.05     39.07 o 
   7   7   0     3364.99     3437.86    111.17 o 
   8   7   0     1725.25     1678.61     63.90 o 
   9   7   0       70.44       58.93     18.81 o 
  10   7   0     2073.87     2051.28     73.82 o 
  11   7   0      961.09      839.07     69.09 o 
  12   7   0      264.84      265.20     50.53 o 
  13   7   0      523.42      601.98     82.72 o 
  14   7   0      254.24      206.32     55.81 o 
   0   8   0      387.25      445.13     41.59 o 
   1   8   0      588.40      611.26     33.05 o 
   2   8   0     1118.65     1143.38     46.86 o 
   3   8   0      949.67      885.56     33.91 o 
   4   8   0      476.64      490.61     27.53 o 
   5   8   0      370.08      401.61     30.69 o 
   6   8   0     2292.10     2284.17     72.98 o 
   7   8   0      374.85      395.17     60.95 o 
   8   8   0     1448.73     1440.15     61.69 o 
   9   8   0      404.29      405.22     41.66 o 
  10   8   0      205.87      100.69     25.28 o 
  11   8   0     1512.11     1468.38     68.25 o 
  12   8   0      831.58      916.27     75.97 o 
  13   8   0      547.75      487.82     64.11 o 
   1   9   0     1105.08     1093.35     43.47 o 
   2   9   0      873.96      967.84     41.27 o 
   3   9   0      108.90      118.48     24.75 o 
   4   9   0      342.06      401.27     33.16 o 
   5   9   0     2027.91     1950.30     70.63 o 
   6   9   0      323.52      320.13     36.37 o 
   7   9   0     1415.36     1331.71     60.81 o 
   8   9   0        5.17       13.96     18.93 o 
   9   9   0      147.29      116.97     25.36 o 
  10   9   0      430.43      323.31     60.45 o 
  11   9   0      228.46      212.57     39.61 o 
  12   9   0      602.09      547.38     52.10 o 
   0  10   0     5807.60     5939.04    141.54 o 
   1  10   0       85.89      101.17     19.15 o 
   2  10   0      817.17      886.41     53.95 o 
   3  10   0      160.08      178.12     31.36 o 
   4  10   0     2335.97     2473.36     80.95 o 
   5  10   0       38.41       59.53     19.58 o 
   6  10   0     1801.86     1777.16     71.61 o 
   7  10   0       44.47       -6.92     17.02 o 
   8  10   0      672.79      568.89     50.60 o 
   9  10   0      587.34      548.00     49.85 o 
  10  10   0       43.79       73.97     23.05 o 
  11  10   0      324.20      312.16     40.03 o 
   1  11   0     3915.35     3998.94    104.67 o 
   2  11   0      296.60      334.71     38.40 o 
   3  11   0      263.10      289.80     36.75 o 
   4  11   0      332.19      341.28     48.15 o 
   5  11   0     1841.98     1789.65     90.68 o 
   6  11   0       43.95       31.64     23.97 o 
   7  11   0     2714.97     2720.64    129.84 o 
   8  11   0      344.49      277.14     38.20 o 
   9  11   0      547.85      518.57     65.54 o 
  10  11   0      361.45      322.33     43.93 o 
   0  12   0      904.15     1022.94    119.90 o 
   1  12   0       90.24       72.16     37.14 o 
   2  12   0      351.31      352.49     57.49 o 
   3  12   0      204.44      140.45     61.90 o 
   4  12   0       24.29        7.42     26.24 o 
   5  12   0      227.84      329.71     50.58 o 
   6  12   0     3304.76     3383.39    204.33 o 
   7  12   0        5.54      -37.03     24.69 o 
   8  12   0     2365.96     2310.91     92.84 o 
   1  13   0      348.51      333.59     62.60 o 
   2  13   0       15.56      -26.55     40.44 o 
   3  13   0       38.52       39.74     64.15 o 
   4  13   0      101.52       69.94     66.88 o 
   5  13   0     1271.01     1309.54     86.37 o 
 -15   0   1     1190.26     1288.34     80.90 o 
 -13   0   1      253.37      261.49     38.26 o 
 -11   0   1     1049.86     1004.27     58.87 o 
  -9   0   1      269.20      309.09     32.13 o 
  -7   0   1     5123.31     5106.83    115.82 o 
  -5   0   1     7219.73     6837.87    130.69 o 
  -3   0   1      174.26      166.91     19.19 o 
  -1   0   1     1494.32     1547.64     30.32 o 
   1   0   1    17928.47    19899.31    215.40 o 
   3   0   1     7577.67     7926.36     79.55 o 
   5   0   1     1978.96     1960.09     51.05 o 
   7   0   1     2237.58     2359.60     63.94 o 
   9   0   1      976.69      975.40     47.84 o 
  11   0   1      743.22      835.90     54.71 o 
  13   0   1     1937.79     1870.00     80.82 o 
  15   0   1     3763.55     4474.97    196.78 o 
 -16   1   1     2317.01     2497.92     87.39 o 
 -15   1   1      186.06      141.84     26.22 o 
 -14   1   1        6.45       28.14     14.17 o 
 -13   1   1       38.92       62.72     15.89 o 
 -12   1   1      928.37     1000.76     43.13 o 
 -11   1   1      317.33      343.23     27.30 o 
 -10   1   1      970.28     1040.90     36.73 o 
  -9   1   1      597.04      713.67     36.12 o 
  -8   1   1       74.51       61.83     13.36 o 
  -7   1   1     3216.82     3343.71     50.31 o 
  -6   1   1     6850.78     6756.10     68.48 o 
  -5   1   1     5003.39     5108.52     54.76 o 
  -4   1   1    30001.95    32071.84    159.83 o 
  -3   1   1      448.96      422.77     18.72 o 
  -2   1   1    17117.24    17733.27    108.25 o 
  -1   1   1      230.98      174.88     13.95 o 
   0   1   1     4748.51     5289.19     50.35 o 
   1   1   1      599.21      609.07     11.24 o 
   2   1   1    21911.88    22942.66    134.04 o 
   3   1   1     5150.04     5312.18     48.36 o 
   4   1   1      157.37      145.80     11.22 o 
   5   1   1      691.16      677.25     21.81 o 
   6   1   1      780.97      765.77     25.78 o 
   7   1   1     1035.31     1095.54     34.05 o 
   8   1   1     5089.08     5280.64     84.99 o 
   9   1   1     1103.21     1108.50     36.29 o 
  10   1   1      412.15      468.14     29.43 o 
  11   1   1        2.69       11.16     10.55 o 
  12   1   1      455.84      505.54     52.49 o 
  13   1   1      773.11      873.56     50.74 o 
  14   1   1     2290.03     2359.95     86.08 o 
  15   1   1       74.81       72.35     30.75 o 
  16   1   1     1661.50     1861.71    145.11 o 
 -16   2   1       69.71       79.07     23.42 o 
 -15   2   1      534.56      571.44     48.08 o 
 -14   2   1        0.12        0.80     14.56 o 
 -13   2   1      102.81      132.77     24.50 o 
 -12   2   1      170.82      179.67     27.89 o 
 -11   2   1     1892.62     2023.18     62.61 o 
 -10   2   1      533.44      547.33     35.37 o 
  -9   2   1     2823.50     2737.24     53.41 o 
  -8   2   1      676.99      684.45     27.70 o 
  -7   2   1     5870.70     5894.89     71.10 o 
  -6   2   1      489.80      541.53     22.15 o 
  -5   2   1    27954.46    28621.50    161.70 o 
  -4   2   1      669.20      628.68     37.91 o 
  -3   2   1    17481.04    18380.49    130.82 o 
  -2   2   1     2211.12     2187.88     31.18 o 
  -1   2   1     5791.95     5718.70     40.98 o 
   0   2   1      576.12      570.57     15.10 o 
   1   2   1    21016.96    21656.71    100.60 o 
   2   2   1    17198.86    18273.32    159.11 o 
   3   2   1     8522.97     8469.50     58.83 o 
   4   2   1       15.42       21.24      7.08 o 
   5   2   1     6854.49     6998.57     92.84 o 
   6   2   1      747.88      822.42     26.69 o 
   7   2   1     7209.37     6958.75     80.06 o 
   8   2   1      143.77      147.42     16.10 o 
   9   2   1     2678.86     2756.80     86.60 o 
  10   2   1       19.14       30.38     13.31 o 
  11   2   1        3.34       32.15     13.50 o 
  12   2   1      134.75      179.21     21.68 o 
  13   2   1     1973.58     1987.78     61.97 o 
  14   2   1      296.10      293.08     29.81 o 
  15   2   1     1096.69     1247.76    124.67 o 
  16   2   1       69.06      130.69     59.95 o 
 -16   3   1     1211.66     1224.35     68.67 o 
 -15   3   1      360.32      332.45     44.82 o 
 -14   3   1      322.57      398.18     41.36 o 
 -13   3   1      309.05      260.74     82.32 o 
 -12   3   1      711.09      742.87     59.38 o 
 -11   3   1     1534.70     1521.00     56.46 o 
 -10   3   1     2051.26     2114.49     61.07 o 
  -9   3   1     1382.23     1397.71     40.14 o 
  -8   3   1       78.86       86.31     14.49 o 
  -7   3   1       13.05        7.21      8.17 o 
  -6   3   1    13933.39    13767.30    132.42 o 
  -5   3   1      463.92      544.96     21.59 o 
  -4   3   1    21711.57    22251.40    217.60 o 
  -3   3   1      465.86      459.77     15.42 o 
  -2   3   1     1735.76     1679.54     25.98 o 
  -1   3   1     2042.04     2223.33     33.23 o 
   0   3   1     1015.27      979.22     22.72 o 
   1   3   1    17297.74    17895.34     98.55 o 
   2   3   1     2838.80     2694.13     34.91 o 
   3   3   1     5793.63     5811.88     53.25 o 
   4   3   1    27920.30    29960.66    148.35 o 
   5   3   1       31.13       51.10     10.22 o 
   6   3   1       18.31       23.47      9.48 o 
   7   3   1       23.72       26.03      9.59 o 
   8   3   1    10500.70    10702.60    110.57 o 
   9   3   1      148.14      155.70     18.80 o 
  10   3   1     1381.76     1395.41     50.64 o 
  11   3   1      118.25      128.80     21.45 o 
  12   3   1      338.72      329.06     33.98 o 
  13   3   1        0.66       21.56     19.15 o 
  14   3   1     1460.03     1568.10     77.94 o 
  15   3   1       11.86       -6.93     21.76 o 
  16   3   1     1416.05     1518.68    144.89 o 
 -16   4   1      688.26      701.91     56.30 o 
 -15   4   1      931.21      881.64     73.67 o 
 -14   4   1      560.12      608.50     61.95 o 
 -13   4   1       57.24       53.85     35.99 o 
 -12   4   1       57.45       36.01     21.17 o 
 -11   4   1     1948.75     1825.94     79.35 o 
 -10   4   1     2386.99     2276.02     67.13 o 
  -9   4   1      139.93      155.79     18.57 o 
  -8   4   1      880.18      893.27     33.15 o 
  -7   4   1      266.50      276.48     23.76 o 
  -6   4   1       65.39       74.28     12.14 o 
  -5   4   1     7754.19     7468.55     79.42 o 
  -4   4   1     1791.47     1775.71     31.34 o 
  -3   4   1    20643.03    21253.15    120.77 o 
  -2   4   1      474.46      510.28     18.07 o 
  -1   4   1     2091.78     2071.42     36.91 o 
   0   4   1        0.14        6.26      7.43 o 
   1   4   1    11254.70    11168.27     82.28 o 
   2   4   1    15745.66    16529.42    105.50 o 
   3   4   1    20109.62    20979.28    123.77 o 
   4   4   1     4262.02     4404.60     51.99 o 
   5   4   1      892.51      885.98     24.42 o 
   6   4   1      493.70      459.63     24.82 o 
   7   4   1     3861.23     3759.96     63.68 o 
   8   4   1      858.89      801.13     32.85 o 
   9   4   1     5141.66     5001.84     94.77 o 
  10   4   1       75.85       83.78     17.24 o 
  11   4   1     1334.73     1431.82     90.06 o 
  12   4   1      442.04      423.85     47.49 o 
  13   4   1     1435.55     1382.07    137.73 o 
  14   4   1       33.73       15.69     44.40 o 
  15   4   1     3423.19     3492.81    182.64 o 
 -15   5   1      576.88      556.17     63.92 o 
 -14   5   1       18.54       27.92     22.19 o 
 -13   5   1      271.30      300.78     94.64 o 
 -12   5   1     1407.13     1456.54    190.93 o 
 -11   5   1      202.53      226.86     40.20 o 
 -10   5   1     2058.79     2179.26     69.18 o 
  -9   5   1     1308.68     1335.20     52.19 o 
  -8   5   1        1.96       18.25     12.46 o 
  -7   5   1     1122.06     1011.87     34.25 o 
  -6   5   1       43.14       34.96     11.51 o 
  -5   5   1       87.98       90.18     10.71 o 
  -4   5   1    23890.49    24661.61    194.66 o 
  -3   5   1       62.86       59.79      9.78 o 
  -2   5   1    21864.66    22817.45    141.28 o 
  -1   5   1      305.80      346.61     21.58 o 
   0   5   1     1126.55     1152.77     31.55 o 
   1   5   1     6147.26     6120.80     72.65 o 
   2   5   1    22837.89    23649.61    142.20 o 
   3   5   1     2550.26     2527.08     42.52 o 
   4   5   1     7207.62     7243.17     74.83 o 
   5   5   1      726.68      702.10     28.19 o 
   6   5   1      118.86      105.69     12.79 o 
   7   5   1      111.34      103.66     15.33 o 
   8   5   1     5484.24     5482.73     84.60 o 
   9   5   1       21.53       24.09     12.13 o 
  10   5   1     5068.96     5070.20    105.27 o 
  11   5   1      670.09      621.63     57.17 o 
  12   5   1       30.41       19.75     21.78 o 
  13   5   1      249.65      236.60     40.42 o 
  14   5   1     2969.67     2775.77    111.07 o 
  15   5   1        9.53       -3.86     23.44 o 
 -15   6   1      858.70      941.58     78.60 o 
 -14   6   1      111.68      139.84     33.51 o 
 -13   6   1       20.64       19.24     21.11 o 
 -12   6   1      173.54      119.00     30.76 o 
 -11   6   1     2769.56     2518.58     80.54 o 
 -10   6   1      290.57      280.23     33.15 o 
  -9   6   1     2374.32     2195.30     70.54 o 
  -8   6   1     3626.79     3472.38     85.30 o 
  -7   6   1       41.78       40.42     17.05 o 
  -6   6   1      124.86       99.99     15.63 o 
  -5   6   1     2535.59     2529.23     57.99 o 
  -4   6   1     3198.17     3266.53     50.91 o 
  -3   6   1    21254.36    21370.87    140.41 o 
  -2   6   1       33.73       15.48      8.96 o 
  -1   6   1     2654.37     2695.32     86.99 o 
   0   6   1     2401.06     2266.31     47.27 o 
   1   6   1     6788.80     6597.98     81.65 o 
   2   6   1        5.58        0.63     12.21 o 
   3   6   1    15927.19    16092.70    122.40 o 
   4   6   1      162.00      152.86     15.84 o 
   5   6   1     1456.29     1397.46     35.56 o 
   6   6   1     2981.54     2895.99     59.86 o 
   7   6   1      576.08      573.61     31.68 o 
   8   6   1     1848.97     1846.68     53.10 o 
   9   6   1     7635.56     7350.43    129.80 o 
  10   6   1       62.67       62.59     18.78 o 
  11   6   1     1761.38     1739.57     82.55 o 
  12   6   1       30.72       10.96     21.97 o 
  13   6   1      730.51      700.25     67.81 o 
  14   6   1       62.03       44.33     30.26 o 
  15   6   1     3282.57     3544.80    203.93 o 
 -14   7   1      490.86      460.57     59.52 o 
 -13   7   1       71.45       81.80     35.37 o 
 -12   7   1      181.02      141.86     37.57 o 
 -11   7   1       37.83       20.25     18.71 o 
 -10   7   1     4026.41     3660.33    118.25 o 
  -9   7   1      188.93      166.75     42.78 o 
  -8   7   1      959.95      925.35     52.38 o 
  -7   7   1     1016.14      922.39     51.01 o 
  -6   7   1     1186.39     1111.11     48.80 o 
  -5   7   1       48.29       68.16     13.93 o 
  -4   7   1     7142.46     6989.95     81.24 o 
  -3   7   1        8.41       -7.71     10.74 o 
  -2   7   1     2692.55     2621.99     58.16 o 
  -1   7   1       97.08       97.95     18.13 o 
   0   7   1      196.15      191.90     23.69 o 
   1   7   1      828.90      751.06     32.15 o 
   2   7   1     6187.66     6125.56    103.47 o 
   3   7   1      310.33      280.12     21.13 o 
   4   7   1     9366.41     9365.27     97.74 o 
   5   7   1     1604.68     1607.03     40.17 o 
   6   7   1       89.26       80.60     15.00 o 
   7   7   1     1680.31     1525.40     58.47 o 
   8   7   1     5893.64     5751.59    116.15 o 
   9   7   1      389.49      405.93     39.29 o 
  10   7   1     4565.87     4417.15    146.43 o 
  11   7   1       15.54       16.04     19.95 o 
  12   7   1      334.42      277.98     60.80 o 
  13   7   1       70.14       85.04     58.36 o 
  14   7   1     1390.57     1395.00     93.34 o 
 -13   8   1       91.17      195.44     46.16 o 
 -12   8   1       68.69       78.45     30.70 o 
 -11   8   1     1253.08     1336.61     67.69 o 
 -10   8   1       10.78      -39.12     33.25 o 
  -9   8   1     3731.54     3564.60     98.40 o 
  -8   8   1      218.63      161.75     26.79 o 
  -7   8   1        9.15       14.92     15.55 o 
  -6   8   1       28.41       39.26     19.46 o 
  -5   8   1     5569.31     5628.97     93.10 o 
  -4   8   1      768.52      703.78     37.67 o 
  -3   8   1     3236.84     3153.67     58.23 o 
  -2   8   1      682.76      679.31     33.21 o 
  -1   8   1      391.56      406.32     28.39 o 
   0   8   1        4.79       -0.76     12.10 o 
   1   8   1     1300.36     1253.60     41.94 o 
   2   8   1     1589.87     1523.66     46.68 o 
   3   8   1    11917.51    11828.06    130.03 o 
   4   8   1     2609.16     2623.09     54.49 o 
   5   8   1     2015.70     1897.77     46.68 o 
   6   8   1       70.94       93.33     20.63 o 
   7   8   1     2914.38     2850.68     83.80 o 
   8   8   1      429.73      406.24     40.02 o 
   9   8   1     6620.53     6735.43    136.88 o 
  10   8   1      260.68      310.72     59.59 o 
  11   8   1      377.72      339.74     40.09 o 
  12   8   1       18.17        6.09     22.03 o 
  13   8   1      873.84      869.80     76.50 o 
 -12   9   1      599.61      560.43     52.16 o 
 -11   9   1        0.55       -0.07     19.60 o 
 -10   9   1     1201.28     1201.86     98.48 o 
  -9   9   1      103.33       74.28     22.70 o 
  -8   9   1     1896.45     1930.78     74.11 o 
  -7   9   1      820.60      690.01     82.54 o 
  -6   9   1      308.91      249.69     32.31 o 
  -5   9   1     1464.23     1411.21     60.24 o 
  -4   9   1     7046.58     6962.73    110.30 o 
  -3   9   1      375.16      341.78     35.97 o 
  -2   9   1     5122.66     5042.93    137.72 o 
  -1   9   1        1.20      -12.35     12.75 o 
   0   9   1     2267.47     2304.00     59.19 o 
   1   9   1       30.72       22.70     21.35 o 
   2   9   1    11613.02    11876.04    138.05 o 
   3   9   1     1057.23     1108.86     44.19 o 
   4   9   1     3879.22     3739.18     93.84 o 
   5   9   1      623.65      660.54     48.74 o 
   6   9   1      495.84      471.60     42.99 o 
   7   9   1      156.20      215.69     37.56 o 
   8   9   1     3055.89     2993.51     91.72 o 
   9   9   1      793.12      750.21     56.24 o 
  10   9   1     2641.88     2581.36     89.93 o 
  11   9   1       32.58       86.33     22.29 o 
  12   9   1       55.01       67.96     30.18 o 
 -11  10   1      957.99     1029.02     70.50 o 
 -10  10   1       50.54       40.49     51.51 o 
  -9  10   1     1055.98     1094.76     68.33 o 
  -8  10   1      784.81      787.95     62.02 o 
  -7  10   1      510.72      488.07     47.46 o 
  -6  10   1     2295.70     2158.96     79.24 o 
  -5  10   1     1397.77     1387.40     85.50 o 
  -4  10   1      671.76      604.72     48.47 o 
  -3  10   1     4789.94     4837.31    111.44 o 
  -2  10   1      269.18      293.78     42.19 o 
  -1  10   1      575.52      498.18     43.28 o 
   0  10   1      189.68      205.01     24.54 o 
   1  10   1     3927.93     3838.06     80.59 o 
   2  10   1       51.36       36.47     22.06 o 
   3  10   1     5321.89     5311.02    168.45 o 
   4  10   1     1851.38     1971.83     73.04 o 
   5  10   1       24.74       -7.39     32.59 o 
   6  10   1      793.48      829.52     57.24 o 
   7  10   1      816.32      829.47     58.61 o 
   8  10   1     1349.35     1376.83     76.35 o 
   9  10   1     1563.48     1744.12     74.92 o 
  10  10   1        0.04       44.85     24.91 o 
  11  10   1     1150.17     1248.31     81.41 o 
 -10  11   1      761.74      843.54     67.08 o 
  -9  11   1      158.17      136.87     28.55 o 
  -8  11   1      824.80      854.58     61.59 o 
  -7  11   1     1765.86     1682.24     74.21 o 
  -6  11   1      109.95      110.71     25.70 o 
  -5  11   1      375.96      292.83     83.85 o 
  -4  11   1      798.04      838.90     72.09 o 
  -3  11   1      726.31      714.88     53.07 o 
  -2  11   1      333.46      328.73     39.66 o 
  -1  11   1        0.85        6.69     20.71 o 
   0  11   1        2.65      -28.22     18.82 o 
   1  11   1      110.70       70.97     39.34 o 
   2  11   1     1665.38     1800.01     71.89 o 
   3  11   1        4.66       19.38     29.73 o 
   4  11   1     1255.56     1168.91     79.83 o 
   5  11   1     3214.56     3173.45    119.70 o 
   6  11   1      233.66      263.42     42.06 o 
   7  11   1     2885.56     2949.38     98.38 o 
   8  11   1     1068.27     1097.09     71.01 o 
   9  11   1        0.06       21.50     21.84 o 
  10  11   1     1113.04      990.25     69.89 o 
  -8  12   1      289.03      223.94     38.96 o 
  -7  12   1       10.16       21.91     59.10 o 
  -6  12   1      660.99      637.27     84.14 o 
  -5  12   1      437.43      315.95     48.13 o 
  -4  12   1        7.11       43.83     29.64 o 
  -3  12   1      130.65       61.63     27.41 o 
  -2  12   1      187.10      169.15     33.20 o 
  -1  12   1       48.99       38.77     37.24 o 
   0  12   1       31.44       26.66     61.31 o 
   1  12   1      661.13      617.82     70.12 o 
   2  12   1       38.75       51.21     37.41 o 
   3  12   1     1071.17     1024.30    185.65 o 
   4  12   1      754.22      757.03     72.13 o 
   5  12   1       92.20       77.34     33.51 o 
   6  12   1     2019.95     2251.56    108.41 o 
   7  12   1      837.16      805.37     75.96 o 
   8  12   1      276.22      307.84     47.45 o 
  -5  13   1      778.26      718.79     83.57 o 
  -4  13   1      234.78      188.73     43.20 o 
  -3  13   1       14.95      107.64     67.79 o 
  -2  13   1        0.22        9.70     47.86 o 
  -1  13   1      664.09      521.14     72.74 o 
   0  13   1      520.87      540.84     72.91 o 
   1  13   1       79.95       97.41     44.23 o 
   2  13   1      684.93      709.38     80.60 o 
   3  13   1      208.91      138.87     74.37 o 
   4  13   1      699.52      711.82    121.95 o 
   5  13   1      502.95      431.82    102.99 o 
 -16   0   2      495.09      586.35     86.30 o 
 -14   0   2     1250.77     1212.57     70.53 o 
 -12   0   2      385.83      369.67     94.70 o 
 -10   0   2     1592.63     1547.29     62.37 o 
  -8   0   2     4977.74     5063.19    100.19 o 
  -6   0   2       78.70       29.22     13.87 o 
  -4   0   2      306.18      303.17     26.80 o 
  -2   0   2    80392.81    84369.66    468.38 o 
   0   0   2    35828.35    38770.78    811.57 o 
   2   0   2    12916.29    13405.04    112.53 o 
   4   0   2     8737.55     9008.57     79.07 o 
   6   0   2     6035.92     6219.26     74.01 o 
   8   0   2      121.91      129.71     15.43 o 
  10   0   2     2070.96     2211.02    113.04 o 
  12   0   2    13920.13    14250.04    215.81 o 
  14   0   2     1557.22     1653.57    121.27 o 
  16   0   2      167.08       41.22     51.32 o 
 -16   1   2      180.13      169.62     43.32 o 
 -15   1   2      433.53      460.85     42.93 o 
 -14   1   2       71.76       73.28     19.68 o 
 -13   1   2      452.18      505.27     36.15 o 
 -12   1   2       58.77       59.38     19.73 o 
 -11   1   2     1207.83     1194.62     41.82 o 
 -10   1   2      284.18      306.33     24.60 o 
  -9   1   2     3428.51     3439.88     71.12 o 
  -8   1   2      103.46      125.63     13.80 o 
  -7   1   2     2325.21     2157.57     40.29 o 
  -6   1   2     2961.27     3005.73     53.85 o 
  -5   1   2      708.77      784.90     22.48 o 
  -4   1   2     2973.99     3066.97     38.48 o 
  -3   1   2    12662.08    13171.54    148.01 o 
  -2   1   2     2821.89     3027.05     39.33 o 
  -1   1   2    43824.74    46610.77    226.05 o 
   0   1   2     3907.20     3588.95     41.25 o 
   1   1   2     6051.97     6197.96     40.63 o 
   2   1   2     2360.21     2414.80     26.46 o 
   3   1   2      669.49      684.32     16.34 o 
   4   1   2     3010.33     3044.86     40.97 o 
   5   1   2     5045.18     5110.97     58.06 o 
   6   1   2     1165.86     1151.36     29.74 o 
   7   1   2     3846.82     3974.69     57.65 o 
   8   1   2     1771.19     1777.51     40.78 o 
   9   1   2     1203.97     1207.41     32.35 o 
  10   1   2      100.16      119.71     16.79 o 
  11   1   2     9118.00     9137.18    132.31 o 
  12   1   2        1.13        7.87     12.21 o 
  13   1   2     5064.29     5221.92     94.62 o 
  14   1   2      248.86      252.79     43.77 o 
  15   1   2       21.72      -21.54     38.95 o 
  16   1   2        2.27      -26.55     36.85 o 
 -16   2   2       83.40      120.15     26.70 o 
 -15   2   2       19.22        8.17     15.69 o 
 -14   2   2      233.77      230.33     48.40 o 
 -13   2   2      388.24      373.79     38.54 o 
 -12   2   2       69.70       64.78     18.19 o 
 -11   2   2      621.30      613.40     39.00 o 
 -10   2   2     1516.88     1491.31     51.05 o 
  -9   2   2      617.16      626.50     27.95 o 
  -8   2   2     8127.45     8070.34     90.74 o 
  -7   2   2      741.63      747.42     26.29 o 
  -6   2   2       34.68       13.15     10.06 o 
  -5   2   2     1047.25     1082.67     26.75 o 
  -4   2   2     1079.74      959.42     22.64 o 
  -3   2   2     4558.47     4584.17     46.71 o 
  -2   2   2     2771.84     2319.92     32.78 o 
  -1   2   2      417.73      503.86     16.85 o 
   0   2   2    16544.76    16845.02     89.49 o 
   1   2   2      784.47      851.08     18.39 o 
   2   2   2    16720.79    18302.55     95.16 o 
   3   2   2      139.75      132.46      9.67 o 
   4   2   2     2226.49     2094.94     44.51 o 
   5   2   2     1528.02     1615.21     28.56 o 
   6   2   2     6001.07     5906.49     70.21 o 
   7   2   2      637.42      726.01     27.81 o 
   8   2   2      297.03      284.49     21.06 o 
   9   2   2       72.08       71.12     13.74 o 
  10   2   2     7149.58     7373.57    115.88 o 
  11   2   2       63.52       42.58     13.24 o 
  12   2   2     5863.09     5873.30    108.25 o 
  13   2   2      258.92      244.99     25.72 o 
  14   2   2      615.27      635.23     64.52 o 
  15   2   2        2.86       54.39     46.10 o 
  16   2   2      326.56      405.70     88.11 o 
 -16   3   2        2.03       15.60     18.25 o 
 -15   3   2      880.15      947.35     60.20 o 
 -14   3   2        1.22       -3.12     13.90 o 
 -13   3   2      458.09      552.43     55.05 o 
 -12   3   2        1.98        9.58     16.93 o 
 -11   3   2      260.13      283.51     38.74 o 
 -10   3   2       17.13        4.33     12.71 o 
  -9   3   2     5563.58     5535.78     78.48 o 
  -8   3   2     1817.88     1837.28     42.81 o 
  -7   3   2     4798.38     4687.24     65.00 o 
  -6   3   2     7636.69     7577.04     78.92 o 
  -5   3   2     3228.64     3645.59     80.98 o 
  -4   3   2     1725.69     1827.09     27.68 o 
  -3   3   2     6682.85     6314.73     63.33 o 
  -2   3   2     4822.81     4921.45     54.87 o 
  -1   3   2     4093.11     3920.77     54.66 o 
   0   3   2     3921.21     4026.46     41.41 o 
   1   3   2     7538.83     7738.44     68.43 o 
   2   3   2     5966.64     6188.61     59.29 o 
   3   3   2     2258.38     2526.96     35.75 o 
   4   3   2       46.37       36.30      7.97 o 
   5   3   2     4942.58     4410.14     89.38 o 
   6   3   2       95.86      101.15     13.54 o 
   7   3   2     3536.97     3514.94     63.82 o 
   8   3   2     1016.20      985.90     34.97 o 
   9   3   2     8276.50     8096.53    100.75 o 
  10   3   2        0.60        4.18     11.39 o 
  11   3   2     6627.98     6495.08    115.62 o 
  12   3   2      862.40      888.67     50.35 o 
  13   3   2     1751.56     1723.30     59.45 o 
  14   3   2        8.40        0.68     35.31 o 
  15   3   2        5.30       -2.04     52.12 o 
  16   3   2       37.32      -47.46     41.56 o 
 -16   4   2     1226.14     1236.39     70.27 o 
 -15   4   2       44.74       12.91     23.76 o 
 -14   4   2     1306.59     1256.92     81.32 o 
 -13   4   2       81.67      128.90     29.45 o 
 -12   4   2       13.48       -1.52     17.77 o 
 -11   4   2      100.10       72.27     25.89 o 
 -10   4   2     2080.68     2087.90     64.60 o 
  -9   4   2      399.20      430.43     45.58 o 
  -8   4   2     7125.78     7071.68     88.12 o 
  -7   4   2     6856.68     6694.80    148.39 o 
  -6   4   2     1035.77     1100.91     31.48 o 
  -5   4   2     1295.62     1400.66     27.86 o 
  -4   4   2      672.39      600.35     18.94 o 
  -3   4   2      818.72      718.69     19.91 o 
  -2   4   2    17542.32    17881.84    161.87 o 
  -1   4   2      544.55      601.44     20.31 o 
   0   4   2    11118.55    11125.36     81.82 o 
   1   4   2      106.71       72.30     11.23 o 
   2   4   2     2412.81     2699.20     40.43 o 
   3   4   2        2.08       10.30     10.40 o 
   4   4   2     5181.75     4789.30     81.17 o 
   5   4   2     2753.01     2880.28     43.99 o 
   6   4   2     5013.48     4904.11     59.05 o 
   7   4   2      693.12      695.28     30.63 o 
   8   4   2      459.23      446.86     31.38 o 
   9   4   2      143.34      130.09     18.40 o 
  10   4   2     4110.11     4109.73     77.45 o 
  11   4   2     2248.47     2320.00     71.06 o 
  12   4   2     4841.84     4800.37    106.27 o 
  13   4   2       58.34       73.07     54.67 o 
  14   4   2      459.32      346.54     75.28 o 
  15   4   2      247.37      188.03     64.95 o 
 -15   5   2     1855.53     1855.54     97.35 o 
 -14   5   2       70.10       66.68     28.94 o 
 -13   5   2      359.78      459.92     55.58 o 
 -12   5   2      330.09      235.62     39.55 o 
 -11   5   2     1466.18     1435.14     74.35 o 
 -10   5   2       74.33       90.97     19.25 o 
  -9   5   2     1538.87     1566.99     56.86 o 
  -8   5   2     2505.47     2459.75     69.36 o 
  -7   5   2     1001.96      946.35     42.58 o 
  -6   5   2      412.47      383.74     21.64 o 
  -5   5   2      427.35      407.38     17.98 o 
  -4   5   2      273.16      289.77     16.31 o 
  -3   5   2    11864.18    11291.36     90.56 o 
  -2   5   2       22.32       26.57     10.24 o 
  -1   5   2    28386.17    28381.94    155.60 o 
   0   5   2       57.27       40.67     10.48 o 
   1   5   2      541.91      547.43     24.27 o 
   2   5   2        1.18        2.38      7.70 o 
   3   5   2    10608.16    10714.70     91.98 o 
   4   5   2     8286.00     8597.97     82.80 o 
   5   5   2     4744.88     4878.53     62.56 o 
   6   5   2        0.16       -6.51      8.41 o 
   7   5   2      419.62      426.73     27.40 o 
   8   5   2      518.17      556.60     43.72 o 
   9   5   2      947.75      943.37     39.15 o 
  10   5   2     1223.71     1242.02     46.01 o 
  11   5   2     4725.69     4740.83    135.29 o 
  12   5   2      145.84      198.06     33.63 o 
  13   5   2     1698.36     1759.06     86.36 o 
  14   5   2       18.73       17.03     44.06 o 
  15   5   2       95.08      134.67     54.62 o 
 -15   6   2      120.97      110.63     36.69 o 
 -14   6   2     1025.83      879.29     94.36 o 
 -13   6   2        0.45        8.02     21.13 o 
 -12   6   2        4.18       -7.98     20.23 o 
 -11   6   2     1186.40     1185.04     60.17 o 
 -10   6   2     2814.02     2816.17    118.77 o 
  -9   6   2      721.42      686.15     45.73 o 
  -8   6   2     3728.92     3729.59     89.25 o 
  -7   6   2       68.05       82.85     18.23 o 
  -6   6   2        1.50        5.23     10.06 o 
  -5   6   2        9.24        6.93      7.65 o 
  -4   6   2     4724.24     4730.04     60.37 o 
  -3   6   2      714.75      680.89     24.82 o 
  -2   6   2     9191.45     8735.65    134.91 o 
  -1   6   2      178.74      176.63     17.17 o 
   0   6   2     4938.98     4940.17     70.29 o 
   1   6   2      576.62      608.79     34.12 o 
   2   6   2     2251.81     2242.69     48.74 o 
   3   6   2     3751.50     3602.26     67.06 o 
   4   6   2    12967.37    12955.00    111.60 o 
   5   6   2      709.47      633.26     26.95 o 
   6   6   2     2081.98     2190.51     45.17 o 
   7   6   2     2401.31     2300.47     56.35 o 
   8   6   2       75.48       86.37     16.39 o 
   9   6   2      528.84      582.96     35.97 o 
  10   6   2     3835.94     3722.52    108.25 o 
  11   6   2        0.05       -0.34     15.21 o 
  12   6   2     2518.31     2417.71    100.65 o 
  13   6   2       16.78       76.26     26.73 o 
  14   6   2       68.86        9.65     39.97 o 
 -14   7   2      145.12      176.81     40.74 o 
 -13   7   2      692.71      605.71     66.43 o 
 -12   7   2      295.96      248.05     42.53 o 
 -11   7   2      220.84      200.95     29.29 o 
 -10   7   2     1440.45     1455.39     62.72 o 
  -9   7   2     8660.67     8214.46    204.05 o 
  -8   7   2        7.23       -1.86     14.15 o 
  -7   7   2     4199.98     4110.58     95.94 o 
  -6   7   2      126.52      105.29     35.02 o 
  -5   7   2     2353.99     2297.13     55.37 o 
  -4   7   2       75.58       67.53     18.34 o 
  -3   7   2     9209.87     8751.53    108.88 o 
  -2   7   2     1166.60     1096.08     32.52 o 
  -1   7   2     2611.65     2517.69     75.98 o 
   0   7   2      708.68      752.44     32.71 o 
   1   7   2      346.28      407.90     26.51 o 
   2   7   2     2071.32     2009.63     49.71 o 
   3   7   2     1624.14     1605.39     40.80 o 
   4   7   2     1160.94     1110.54     34.61 o 
   5   7   2     6115.23     6125.94     80.74 o 
   6   7   2      245.58      308.43     37.53 o 
   7   7   2      705.35      752.75     38.33 o 
   8   7   2      746.72      819.57     57.94 o 
   9   7   2     2994.07     3047.52     86.92 o 
  10   7   2      136.43      175.24     27.58 o 
  11   7   2     3000.77     2811.80     88.37 o 
  12   7   2        7.01       -1.95     20.84 o 
  13   7   2       45.70       62.05     44.11 o 
  14   7   2        2.15       -7.83     45.87 o 
 -13   8   2      866.60      869.30     79.45 o 
 -12   8   2      267.45      273.45     49.24 o 
 -11   8   2      639.77      578.40     49.99 o 
 -10   8   2     1660.68     1564.48     71.07 o 
  -9   8   2      105.01       94.94     23.65 o 
  -8   8   2     7545.31     6870.95    155.69 o 
  -7   8   2      174.85      170.19     27.38 o 
  -6   8   2     1778.32     1819.87     66.00 o 
  -5   8   2       98.39       82.45     16.64 o 
  -4   8   2     3338.77     3152.03     71.49 o 
  -3   8   2        6.48        8.51     12.77 o 
  -2   8   2     4509.51     4513.68     69.01 o 
  -1   8   2     1159.02     1121.69     39.41 o 
   0   8   2     1153.93     1138.53     47.44 o 
   1   8   2     5504.07     5684.11     88.55 o 
   2   8   2       46.78       83.51     17.04 o 
   3   8   2      795.16      815.32     37.76 o 
   4   8   2     3526.74     3407.86     62.76 o 
   5   8   2      591.08      627.33     33.25 o 
   6   8   2     1009.79     1052.39     44.32 o 
   7   8   2        0.30       26.67     31.39 o 
   8   8   2      593.77      656.30     49.63 o 
   9   8   2      946.51      919.93     79.33 o 
  10   8   2     2958.06     2971.11     92.83 o 
  11   8   2      238.56      270.05     36.28 o 
  12   8   2      362.13      310.30     43.37 o 
  13   8   2       72.77      102.93     31.84 o 
 -12   9   2     1591.23     1538.90    115.70 o 
 -11   9   2      218.12      243.22     35.95 o 
 -10   9   2      158.38      152.33     27.44 o 
  -9   9   2     2058.21     1885.76     75.74 o 
  -8   9   2        9.66       21.59     17.48 o 
  -7   9   2     3262.10     3018.11     90.52 o 
  -6   9   2      128.14      102.88     23.94 o 
  -5   9   2       16.79        3.67     14.27 o 
  -4   9   2      451.11      461.74     47.48 o 
  -3   9   2     2721.51     2655.74     68.75 o 
  -2   9   2      107.56      156.47     25.40 o 
  -1   9   2     1654.72     1844.16     65.33 o 
   0   9   2     6195.48     6453.11    123.02 o 
   1   9   2      277.22      267.41     27.76 o 
   2   9   2     2983.38     3017.19     69.78 o 
   3   9   2     4391.80     4528.77     85.41 o 
   4   9   2      350.85      350.44     31.61 o 
   5   9   2     2850.75     2980.53     86.54 o 
   6   9   2      177.24      238.69     38.22 o 
   7   9   2        2.54        7.15     17.05 o 
   8   9   2      216.33      194.32     38.34 o 
   9   9   2      745.14      728.32     56.41 o 
  10   9   2      399.52      391.59     43.89 o 
  11   9   2     1418.31     1372.32     75.09 o 
  12   9   2       45.05      -29.98     23.98 o 
 -11  10   2     2063.76     1995.88     82.80 o 
 -10  10   2      929.81      935.37     66.24 o 
  -9  10   2      463.21      420.86     45.11 o 
  -8  10   2     1246.13     1133.58     98.80 o 
  -7  10   2      477.20      395.20     42.14 o 
  -6  10   2      969.97      910.09     59.71 o 
  -5  10   2      270.26      283.02     34.17 o 
  -4  10   2     1466.95     1474.64     82.92 o 
  -3  10   2      301.99      298.62     36.82 o 
  -2  10   2     5806.37     5862.89    122.31 o 
  -1  10   2     1277.12     1378.95     61.88 o 
   0  10   2     1531.39     1511.44     62.98 o 
   1  10   2     2046.43     2057.44     60.13 o 
   2  10   2     2913.60     3113.68     75.25 o 
   3  10   2      547.97      626.97     48.28 o 
   4  10   2     6204.92     6390.73    129.39 o 
   5  10   2      366.66      384.11     50.14 o 
   6  10   2     1100.92     1035.84     62.53 o 
   7  10   2      523.41      521.85     47.75 o 
   8  10   2       12.46       28.56     23.54 o 
   9  10   2      106.02       93.75     25.62 o 
  10  10   2      384.55      346.70     42.14 o 
  11  10   2       50.91       32.51     24.69 o 
 -10  11   2     1565.12     1370.55     80.35 o 
  -9  11   2     1090.99      987.09     68.98 o 
  -8  11   2       76.57       68.21     35.37 o 
  -7  11   2     1210.66     1118.87     70.30 o 
  -6  11   2     1052.68      948.66     64.42 o 
  -5  11   2      147.99      171.31     35.07 o 
  -4  11   2      270.85      353.83     50.65 o 
  -3  11   2     3301.34     3300.95     97.49 o 
  -2  11   2     1136.04     1266.73     68.25 o 
  -1  11   2     4084.19     4113.90    156.83 o 
   0  11   2     1344.25     1421.05     66.53 o 
   1  11   2      257.94      265.05     42.60 o 
   2  11   2      519.38      581.22     66.67 o 
   3  11   2     3026.02     3160.86     93.90 o 
   4  11   2       63.39      103.10     37.87 o 
   5  11   2     3909.01     3896.05    132.74 o 
   6  11   2      613.36      619.27     64.74 o 
   7  11   2      758.15      726.83     69.05 o 
   8  11   2      892.95      853.64     63.72 o 
   9  11   2        0.67      -31.94     21.30 o 
  -8  12   2     1774.54     1737.51    123.52 o 
  -7  12   2      282.68      256.58     53.22 o 
  -6  12   2       55.52       96.80     34.90 o 
  -5  12   2     1083.10      903.91    109.86 o 
  -4  12   2      675.65      731.85    118.26 o 
  -3  12   2       67.66       71.60     27.31 o 
  -2  12   2      237.15      241.00     58.30 o 
  -1  12   2     1129.31     1142.86     68.62 o 
   0  12   2      265.98      336.47     57.33 o 
   1  12   2     1173.45     1201.98     90.43 o 
   2  12   2       54.58       43.99     38.48 o 
   3  12   2      489.90      511.20     68.55 o 
   4  12   2     1846.80     1997.62    162.60 o 
   5  12   2      203.28      197.86     41.48 o 
   6  12   2     2603.09     2517.68    128.25 o 
   7  12   2      666.50      634.83     68.20 o 
   8  12   2       79.21      149.51     40.92 o 
  -5  13   2       23.40       62.72     32.98 o 
  -4  13   2      283.72      265.20     47.50 o 
  -3  13   2       10.18       13.14     27.91 o 
  -2  13   2      240.47      191.62     52.73 o 
  -1  13   2      425.41      459.68     67.88 o 
   0  13   2     1768.87     2027.09    114.53 o 
   1  13   2       62.95      113.65     44.48 o 
   2  13   2      868.76      876.56     88.24 o 
   3  13   2      313.16      298.06     90.38 o 
   4  13   2      114.57      137.85     74.03 o 
   5  13   2     1581.86     1753.15    172.14 o 
 -15   0   3       17.99        7.72     23.96 o 
 -13   0   3     4179.17     4457.32    181.28 o 
 -11   0   3     2134.82     2137.74     78.07 o 
  -9   0   3      124.30      150.06     33.72 o 
  -7   0   3    15416.06    15517.31    251.11 o 
  -5   0   3    45249.19    48265.36    448.62 o 
  -3   0   3    26058.72    26654.71    182.86 o 
  -1   0   3      746.14      859.88     23.95 o 
   1   0   3    22773.78    24661.59    176.94 o 
   3   0   3      999.18      971.26     25.31 o 
   5   0   3    19928.71    19920.12    141.51 o 
   7   0   3     7075.24     6589.52    125.61 o 
   9   0   3     1742.65     1670.20     62.10 o 
  11   0   3       28.19        9.42     27.82 o 
  13   0   3     6801.36     7140.36    239.36 o 
  15   0   3     2579.12     2805.62    163.96 o 
 -16   1   3      579.96      520.86     58.02 o 
 -15   1   3       23.12       52.61     21.93 o 
 -14   1   3      834.96      847.48     53.70 o 
 -13   1   3     2073.79     2049.75     70.81 o 
 -12   1   3     5718.34     5854.43    155.83 o 
 -11   1   3      451.56      465.34     30.59 o 
 -10   1   3       75.80       88.64     13.87 o 
  -9   1   3     1770.84     1773.69     51.16 o 
  -8   1   3     3528.63     3492.61     56.59 o 
  -7   1   3     1304.70     1390.22     32.81 o 
  -6   1   3    26938.34    27394.89    249.47 o 
  -5   1   3     3308.54     3374.53     52.07 o 
  -4   1   3    30658.49    31939.71    160.06 o 
  -3   1   3     6460.24     6501.07     66.99 o 
  -2   1   3     1343.34     1323.08     24.05 o 
  -1   1   3     1097.87     1093.18     18.79 o 
   0   1   3    24741.89    26043.21    111.32 o 
   1   1   3     4732.40     4698.91     45.50 o 
   2   1   3     2400.41     2299.49     33.64 o 
   3   1   3      566.53      552.52     15.97 o 
   4   1   3     1272.72     1171.43     23.54 o 
   5   1   3     5363.46     5599.25     54.02 o 
   6   1   3    14166.36    14164.64    111.31 o 
   7   1   3       39.10       54.58      9.16 o 
   8   1   3     6805.90     6737.38     96.84 o 
   9   1   3      690.50      704.84     26.85 o 
  10   1   3      234.31      265.37     23.79 o 
  11   1   3      398.57      439.93     29.91 o 
  12   1   3     2244.27     2307.40     60.15 o 
  13   1   3      329.79      365.63     54.84 o 
  14   1   3     4150.55     4498.77    139.95 o 
  15   1   3       28.06       60.37     33.66 o 
  16   1   3       91.28       76.24     40.93 o 
 -16   2   3       12.59       11.29     30.90 o 
 -15   2   3        1.89       31.71     17.41 o 
 -14   2   3      486.89      546.61     45.88 o 
 -13   2   3     2358.45     2373.29     76.80 o 
 -12   2   3      800.93      800.80     59.42 o 
 -11   2   3     3380.93     3373.23    103.11 o 
 -10   2   3      103.35      120.65     19.71 o 
  -9   2   3      386.95      457.98     28.76 o 
  -8   2   3     2787.16     2918.96     51.86 o 
  -7   2   3    32225.00    33176.51    247.30 o 
  -6   2   3       43.25      104.76     12.13 o 
  -5   2   3    14011.38    13656.16    122.85 o 
  -4   2   3      198.59      207.66     17.33 o 
  -3   2   3     1854.56     1877.17     31.33 o 
  -2   2   3     5751.94     5933.31     56.49 o 
  -1   2   3    13903.45    14653.56    123.88 o 
   0   2   3      188.29      188.53      9.94 o 
   1   2   3     1582.73     1676.34     29.39 o 
   2   2   3     7591.13     7750.68     58.14 o 
   3   2   3    11369.42    11620.29     80.89 o 
   4   2   3     2535.66     2648.14     44.42 o 
   5   2   3     8342.20     8151.68     69.56 o 
   6   2   3     1901.76     1915.49     40.92 o 
   7   2   3    21421.51    21609.94    132.95 o 
   8   2   3      759.62      738.24     40.84 o 
   9   2   3     1149.50     1198.59     38.81 o 
  10   2   3     1079.28     1075.55     48.29 o 
  11   2   3      452.79      478.86     31.32 o 
  12   2   3        9.91       -9.06     15.37 o 
  13   2   3     2450.36     2416.76     99.92 o 
  14   2   3      358.58      429.72     55.57 o 
  15   2   3     1074.45      979.05     80.14 o 
  16   2   3        7.77       32.47     50.41 o 
 -16   3   3       70.25       72.99     24.39 o 
 -15   3   3      431.71      446.13     42.72 o 
 -14   3   3      337.19      347.46     37.89 o 
 -13   3   3      115.77       72.80     27.88 o 
 -12   3   3     3756.86     3960.83    119.85 o 
 -11   3   3      207.43      206.98     35.21 o 
 -10   3   3      114.72      126.63     25.86 o 
  -9   3   3     1007.05     1029.04     36.92 o 
  -8   3   3     8024.29     8145.14     90.40 o 
  -7   3   3      702.95      752.81     27.32 o 
  -6   3   3    22594.95    22834.15    148.70 o 
  -5   3   3       70.92       81.39     15.14 o 
  -4   3   3     2634.45     2486.21     40.78 o 
  -3   3   3     4555.79     4663.06     55.68 o 
  -2   3   3      118.16      134.01     13.07 o 
  -1   3   3    13207.65    13873.67     82.75 o 
   0   3   3     5626.30     5329.91     48.96 o 
   1   3   3     3196.45     3284.94     54.43 o 
   2   3   3     1608.78     1596.89     28.95 o 
   3   3   3     3900.68     3759.97     45.16 o 
   4   3   3      242.94      210.62     14.20 o 
   5   3   3      825.35      863.00     25.01 o 
   6   3   3    15362.15    15660.16    110.18 o 
   7   3   3      534.99      541.90     27.35 o 
   8   3   3     6868.77     6803.51    107.22 o 
   9   3   3        3.79        0.68     11.91 o 
  10   3   3        0.63        2.63     11.54 o 
  11   3   3      302.76      318.76     33.02 o 
  12   3   3     2220.98     2379.53     74.37 o 
  13   3   3      174.36      165.93     37.05 o 
  14   3   3     1258.90     1358.99     86.96 o 
  15   3   3      330.45      345.52     82.78 o 
 -16   4   3      597.57      699.38     57.07 o 
 -15   4   3      333.79      341.17     48.96 o 
 -14   4   3      381.11      391.44     50.36 o 
 -13   4   3     2053.04     2033.09     90.67 o 
 -12   4   3       17.69        8.34     18.24 o 
 -11   4   3      262.63      276.42     38.99 o 
 -10   4   3      780.99      701.15     68.78 o 
  -9   4   3      640.86      646.41     40.08 o 
  -8   4   3       39.12       49.73     14.40 o 
  -7   4   3     6401.65     6489.84     77.68 o 
  -6   4   3       86.10       84.38     11.20 o 
  -5   4   3    13499.44    13301.70    111.61 o 
  -4   4   3     1210.85     1263.34     45.50 o 
  -3   4   3     4326.18     4284.49     58.95 o 
  -2   4   3    10130.75    10482.63     94.70 o 
  -1   4   3     9302.16     9526.87     75.63 o 
   0   4   3       75.96       78.13      9.65 o 
   1   4   3    13690.50    13965.14    121.64 o 
   2   4   3     8011.58     8226.46     73.31 o 
   3   4   3      136.72      109.72     11.95 o 
   4   4   3      344.04      368.24     18.69 o 
   5   4   3     7378.42     7468.11     74.29 o 
   6   4   3      348.55      380.45     19.85 o 
   7   4   3     5391.83     5225.54     77.98 o 
   8   4   3        0.07       -3.09     10.39 o 
   9   4   3     2117.64     2153.05     54.66 o 
  10   4   3      165.87      202.90     22.85 o 
  11   4   3      346.29      317.94     34.30 o 
  12   4   3       46.34       36.57     33.99 o 
  13   4   3     1577.11     1510.16     85.03 o 
  14   4   3      535.73      577.04     95.61 o 
  15   4   3     1370.59     1703.42    152.04 o 
 -15   5   3      584.41      556.71     64.20 o 
 -14   5   3     1373.13     1438.55    121.44 o 
 -13   5   3      595.29      611.62     60.26 o 
 -12   5   3     2318.14     2607.14    102.67 o 
 -11   5   3        0.07        1.18     17.88 o 
 -10   5   3       16.76       32.84     15.91 o 
  -9   5   3      440.11      439.90     36.59 o 
  -8   5   3     4917.24     4784.11     96.20 o 
  -7   5   3       78.33      102.86     23.15 o 
  -6   5   3     5810.00     5342.51     95.68 o 
  -5   5   3      195.26      208.79     18.50 o 
  -4   5   3     8558.39     8778.23     95.19 o 
  -3   5   3     6445.75     6748.72     79.71 o 
  -2   5   3      315.13      289.84     17.81 o 
  -1   5   3      874.33      873.26     25.32 o 
   0   5   3    13502.71    13652.72    102.14 o 
   1   5   3     3166.18     3361.95     54.91 o 
   2   5   3     3972.76     4119.41     62.44 o 
   3   5   3     2269.96     2225.38     41.81 o 
   4   5   3     2390.01     2453.30     44.38 o 
   5   5   3     3142.98     3070.16     50.37 o 
   6   5   3     1307.11     1212.79     33.27 o 
   7   5   3       11.65       24.62     12.52 o 
   8   5   3     5760.87     5720.02     89.32 o 
   9   5   3      420.83      471.08     32.07 o 
  10   5   3      751.52      762.95     39.85 o 
  11   5   3        0.97      -15.22     15.08 o 
  12   5   3     1401.47     1288.07     73.67 o 
  13   5   3      313.51      402.07     82.09 o 
  14   5   3     2894.75     2920.41    178.38 o 
  15   5   3      621.59      737.26    109.69 o 
 -15   6   3      694.23      635.61     69.84 o 
 -14   6   3      848.23      809.41     73.47 o 
 -13   6   3      708.47      722.77     67.83 o 
 -12   6   3     1481.33     1415.78    119.00 o 
 -11   6   3     1370.96     1383.57     64.87 o 
 -10   6   3        8.70       12.37     17.15 o 
  -9   6   3      780.75      706.36     46.42 o 
  -8   6   3     1697.08     1588.06     59.21 o 
  -7   6   3     4831.17     4611.21    154.58 o 
  -6   6   3       10.19       18.19     11.71 o 
  -5   6   3     4220.77     4016.99     68.77 o 
  -4   6   3     2185.53     2121.24     82.76 o 
  -3   6   3      724.04      683.70     24.62 o 
  -2   6   3        8.13        2.78      9.46 o 
  -1   6   3     1307.02     1289.26     32.73 o 
   0   6   3      374.50      442.63     34.63 o 
   1   6   3     5805.85     5690.56     77.66 o 
   2   6   3      244.30      229.02     20.35 o 
   3   6   3       76.35      100.68     14.01 o 
   4   6   3    11551.42    12290.98    110.15 o 
   5   6   3     1726.30     1745.14     40.81 o 
   6   6   3     5403.85     5413.79     73.14 o 
   7   6   3     2507.93     2455.89     58.81 o 
   8   6   3      984.46      928.65     40.35 o 
   9   6   3     2300.92     2210.82     68.06 o 
  10   6   3      357.11      348.86     31.01 o 
  11   6   3      501.62      580.06     44.98 o 
  12   6   3       58.33      103.59     28.72 o 
  13   6   3     1888.68     1963.33    148.97 o 
  14   6   3      456.18      492.00     94.47 o 
 -14   7   3      595.63      448.90    100.15 o 
 -13   7   3      792.50      741.21     71.46 o 
 -12   7   3      762.05      781.54     70.72 o 
 -11   7   3      355.22      406.86     72.64 o 
 -10   7   3      122.70      128.15     26.35 o 
  -9   7   3       19.55       10.00     16.52 o 
  -8   7   3     2551.51     2247.23     73.28 o 
  -7   7   3      445.54      379.98     36.90 o 
  -6   7   3     2059.08     1997.44     65.44 o 
  -5   7   3        4.67        7.08     11.17 o 
  -4   7   3        5.37        0.12     10.38 o 
  -3   7   3     1109.82     1064.84     38.72 o 
  -2   7   3      288.53      283.73     20.53 o 
  -1   7   3      345.19      392.63     23.51 o 
   0   7   3     1119.61     1151.06     37.80 o 
   1   7   3       48.83       27.82     11.58 o 
   2   7   3     1470.34     1488.57     43.99 o 
   3   7   3     2933.94     2982.41     61.82 o 
   4   7   3      736.27      750.99     31.30 o 
   5   7   3     6432.82     6731.70     85.80 o 
   6   7   3      799.04      789.32     38.93 o 
   7   7   3      368.72      413.72     32.01 o 
   8   7   3     3398.85     3479.20     76.06 o 
   9   7   3      128.90      100.27     23.88 o 
  10   7   3       17.02       16.64     16.51 o 
  11   7   3        0.69       17.58     19.76 o 
  12   7   3      868.28      774.10     68.22 o 
  13   7   3      394.98      310.21     66.77 o 
 -13   8   3     1236.05     1394.11     95.62 o 
 -12   8   3       74.17       53.76     29.96 o 
 -11   8   3      905.87      975.02     63.22 o 
 -10   8   3       18.79       27.82     19.65 o 
  -9   8   3      625.87      543.75     46.88 o 
  -8   8   3       65.61       60.94     21.72 o 
  -7   8   3     5587.69     5472.36    200.67 o 
  -6   8   3      347.96      302.16     34.76 o 
  -5   8   3      331.31      298.89     27.36 o 
  -4   8   3        0.28       -1.75     14.82 o 
  -3   8   3     2010.89     1943.51     55.77 o 
  -2   8   3      380.11      392.57     31.43 o 
  -1   8   3      431.47      414.26     28.37 o 
   0   8   3       25.30       23.63     14.75 o 
   1   8   3     1200.48     1218.17     42.87 o 
   2   8   3      826.08      877.23     39.11 o 
   3   8   3      832.00      833.42     39.85 o 
   4   8   3      861.34      920.75     39.50 o 
   5   8   3       96.55      118.17     16.52 o 
   6   8   3        0.11        4.53     12.30 o 
   7   8   3     1898.52     1869.47     57.96 o 
   8   8   3       98.90      150.05     25.49 o 
   9   8   3      800.00      781.25     53.76 o 
  10   8   3      476.68      470.71     46.16 o 
  11   8   3       73.36      105.36     24.09 o 
  12   8   3        8.13      117.86     96.68 o 
  13   8   3      201.33      208.47     62.34 o 
 -12   9   3     1220.96     1206.68     91.44 o 
 -11   9   3        3.22        3.85     22.89 o 
 -10   9   3        4.72       19.51     45.33 o 
  -9   9   3       60.35       45.11     26.25 o 
  -8   9   3      953.47      937.16     60.09 o 
  -7   9   3       30.23       55.16     18.45 o 
  -6   9   3     3234.01     3035.88     90.14 o 
  -5   9   3      228.61      211.22     30.92 o 
  -4   9   3      823.61      839.92     44.38 o 
  -3   9   3      235.68      262.86     29.24 o 
  -2   9   3     1985.26     2017.86     74.86 o 
  -1   9   3       95.42      135.12     28.66 o 
   0   9   3     3644.59     3590.49    145.17 o 
   1   9   3      138.25      128.47     20.78 o 
   2   9   3      657.58      656.38     38.78 o 
   3   9   3      909.20      947.68     43.56 o 
   4   9   3       26.07       17.75     15.20 o 
   5   9   3       70.11       59.73     20.40 o 
   6   9   3      601.23      581.08     47.62 o 
   7   9   3      145.16      166.48     26.02 o 
   8   9   3      857.20      816.39     82.08 o 
   9   9   3      643.23      544.30     49.62 o 
  10   9   3      325.41      245.63     41.45 o 
  11   9   3        2.07       33.16     20.74 o 
  12   9   3       79.19      106.71     36.71 o 
 -11  10   3      161.04      169.71     33.62 o 
 -10  10   3        3.62      -48.13     32.09 o 
  -9  10   3       14.47      -17.68     21.44 o 
  -8  10   3        0.07        7.76     19.15 o 
  -7  10   3      159.56      146.64     27.08 o 
  -6  10   3        5.64        7.16     16.15 o 
  -5  10   3     1808.71     1819.07     73.00 o 
  -4  10   3      890.89      951.38     56.70 o 
  -3  10   3       20.41       66.58     22.47 o 
  -2  10   3        6.08       22.24     18.51 o 
  -1  10   3     3076.98     2917.51     89.99 o 
   0  10   3       14.48       27.48     21.61 o 
   1  10   3     3337.71     3334.22    180.71 o 
   2  10   3      250.41      280.97     29.53 o 
   3  10   3      122.72      147.17     23.80 o 
   4  10   3      795.45      790.73     53.87 o 
   5  10   3      549.68      425.32     51.84 o 
   6  10   3      689.54      868.13     71.71 o 
   7  10   3      627.03      575.29     49.06 o 
   8  10   3      233.61      211.88     31.99 o 
   9  10   3      387.76      475.10     47.51 o 
  10  10   3        1.74      -29.20     19.47 o 
  11  10   3       68.12       38.77     35.61 o 
 -10  11   3      149.00      148.92     35.29 o 
  -9  11   3      339.61      296.20     43.85 o 
  -8  11   3       34.59       -2.87     25.79 o 
  -7  11   3       83.24      115.51     27.60 o 
  -6  11   3      565.03      567.24     52.20 o 
  -5  11   3      820.45      770.40     59.70 o 
  -4  11   3       60.86       10.30     27.77 o 
  -3  11   3       60.33       15.09     52.75 o 
  -2  11   3      411.37      396.92     42.99 o 
  -1  11   3      211.08      262.80     37.18 o 
   0  11   3     1575.09     1678.58     70.36 o 
   1  11   3       60.68       39.33     22.04 o 
   2  11   3     1757.56     1796.22     98.17 o 
   3  11   3      368.27      472.28     59.72 o 
   4  11   3        0.16      -37.39     24.92 o 
   5  11   3     1378.29     1482.75     86.88 o 
   6  11   3      667.56      676.11    123.71 o 
   7  11   3      571.77      579.10     65.69 o 
   8  11   3      616.56      742.08     82.32 o 
   9  11   3       22.94      -17.47     36.39 o 
  -8  12   3       59.69       20.15     25.20 o 
  -7  12   3      829.79      719.10     61.93 o 
  -6  12   3      221.91      215.46     74.26 o 
  -5  12   3      850.14      685.06     79.71 o 
  -4  12   3      179.44      205.53     40.73 o 
  -3  12   3      170.52      180.45     31.95 o 
  -2  12   3       27.53       51.54     24.26 o 
  -1  12   3      785.08      771.41     58.93 o 
   0  12   3       27.48       60.53     25.80 o 
   1  12   3     1417.15     1334.79    145.68 o 
   2  12   3      135.22       58.02     39.37 o 
   3  12   3      973.18     1011.46    150.56 o 
   4  12   3      616.08      591.69    109.23 o 
   5  12   3       13.54      -46.44     53.14 o 
   6  12   3      358.81      302.03     46.21 o 
   7  12   3     1534.25     1619.17     97.57 o 
  -5  13   3        1.73      -44.40     31.80 o 
  -4  13   3       24.61       45.09     30.93 o 
  -3  13   3       91.60       68.74     36.63 o 
  -2  13   3      449.06      392.48     46.60 o 
  -1  13   3      312.16      356.56     62.74 o 
   0  13   3     1585.00     1611.87    109.51 o 
   1  13   3      342.27      313.80     62.02 o 
   2  13   3     1892.01     2239.99    118.15 o 
   3  13   3      528.45      593.05    115.70 o 
   4  13   3      311.60      251.73     92.09 o 
 -16   0   4     1231.02     1335.53    123.77 o 
 -14   0   4      119.98       90.84     37.24 o 
 -12   0   4     9799.64     9648.72    183.09 o 
 -10   0   4     8929.83     9097.87    154.05 o 
  -8   0   4       40.27       37.42     19.76 o 
  -6   0   4     7156.19     7968.58     85.21 o 
  -4   0   4    29016.71    30988.73    287.56 o 
  -2   0   4     7147.73     7208.55     80.12 o 
   0   0   4    82314.81    90026.39   1135.63 o 
   2   0   4     8318.40     9111.36    105.49 o 
   4   0   4     4532.02     4663.54     56.13 o 
   6   0   4     3033.51     2906.49     60.12 o 
   8   0   4     3557.97     3635.78     65.32 o 
  10   0   4     6330.63     6534.24    128.67 o 
  12   0   4     2935.03     3119.12    156.58 o 
  14   0   4        2.17      -46.67     35.54 o 
  16   0   4      482.01      534.58     94.36 o 
 -16   1   4       21.19       -9.10     21.45 o 
 -15   1   4      348.78      354.60     49.05 o 
 -14   1   4       12.18       27.52     16.70 o 
 -13   1   4     1115.70     1110.98     71.17 o 
 -12   1   4        6.14        8.48     20.03 o 
 -11   1   4    14866.87    15149.25    151.88 o 
 -10   1   4      298.62      317.13     24.56 o 
  -9   1   4     5474.75     5391.85     88.95 o 
  -8   1   4      496.23      466.23     22.67 o 
  -7   1   4     1165.53     1268.24     31.74 o 
  -6   1   4      446.89      473.28     19.88 o 
  -5   1   4     9637.43    10244.70     82.81 o 
  -4   1   4     5526.84     5721.64     57.13 o 
  -3   1   4     4585.53     4431.36     74.08 o 
  -2   1   4      738.72      736.95     19.16 o 
  -1   1   4       17.86       11.71      5.45 o 
   0   1   4      266.51      288.12     11.31 o 
   1   1   4    55284.25    57995.00    232.27 o 
   2   1   4     6067.82     6188.14     52.79 o 
   3   1   4     5453.18     5156.06     50.02 o 
   4   1   4       23.06       26.42      6.63 o 
   5   1   4      141.74      145.66     11.79 o 
   6   1   4      857.65      890.15     23.90 o 
   7   1   4     5146.82     5239.07     59.89 o 
   8   1   4       10.38       13.25      7.12 o 
   9   1   4     5243.12     5102.72     90.31 o 
  10   1   4      432.35      480.33     29.48 o 
  11   1   4     4792.30     4852.21    128.98 o 
  12   1   4       92.25      103.18     32.18 o 
  13   1   4        1.60        4.25     24.93 o 
  14   1   4      122.97       80.96     33.08 o 
  15   1   4      273.15      247.24     82.15 o 
  16   1   4       77.51       68.15     40.11 o 
 -16   2   4      692.77      629.15     64.91 o 
 -15   2   4       16.92       24.96     16.51 o 
 -14   2   4        0.42        6.59     15.34 o 
 -13   2   4        0.09       13.42     15.76 o 
 -12   2   4     4127.64     3950.74    117.35 o 
 -11   2   4       12.20       15.43     51.83 o 
 -10   2   4    13261.45    13071.47    269.79 o 
  -9   2   4      826.14      815.85     30.25 o 
  -8   2   4     4127.31     4237.03     62.53 o 
  -7   2   4      659.91      620.51     24.42 o 
  -6   2   4     1966.70     1923.07     37.07 o 
  -5   2   4    10639.16    11576.60    109.90 o 
  -4   2   4    14118.78    14631.95    103.85 o 
  -3   2   4     8552.52     8827.12     86.22 o 
  -2   2   4     1190.50     1114.13     26.06 o 
  -1   2   4     5840.80     5796.60     45.89 o 
   0   2   4     2567.85     2476.03     30.58 o 
   1   2   4        8.68        4.91      6.70 o 
   2   2   4     4016.54     3862.93     49.17 o 
   3   2   4     1419.03     1373.47     26.30 o 
   4   2   4     2893.02     2617.22     37.71 o 
   5   2   4      874.84      867.18     23.99 o 
   6   2   4     1934.82     1895.06     35.73 o 
   7   2   4      587.80      599.66     26.10 o 
   8   2   4    11334.90    11323.52    114.11 o 
   9   2   4       77.07       47.36     20.79 o 
  10   2   4     2200.36     2455.56     67.97 o 
  11   2   4      121.13      102.94     21.04 o 
  12   2   4       65.53       78.66     28.44 o 
  13   2   4       20.98       70.88     48.14 o 
  14   2   4       90.54       91.60     35.24 o 
  15   2   4       65.42      119.50     40.17 o 
  16   2   4      214.88      213.71     46.28 o 
 -16   3   4      126.29      139.85     27.19 o 
 -15   3   4      274.06      253.23     34.43 o 
 -14   3   4      566.80      537.92     47.32 o 
 -13   3   4      202.99      203.46     35.53 o 
 -12   3   4      372.78      391.64     47.93 o 
 -11   3   4    10926.75    10698.64    192.12 o 
 -10   3   4      425.01      437.51     44.75 o 
  -9   3   4    12374.62    12279.72    148.19 o 
  -8   3   4      181.80      203.78     23.58 o 
  -7   3   4      273.58      275.65     17.88 o 
  -6   3   4     1528.67     1560.67     46.73 o 
  -5   3   4    17228.11    17357.58    153.12 o 
  -4   3   4     1396.69     1454.08     39.89 o 
  -3   3   4    16543.96    16874.84    206.01 o 
  -2   3   4     4589.93     4493.61     55.95 o 
  -1   3   4      402.66      443.40     15.16 o 
   0   3   4      577.83      624.84     18.36 o 
   1   3   4      203.89      141.51     12.99 o 
   2   3   4     2060.23     2048.62     38.77 o 
   3   3   4     3133.42     2593.66     38.83 o 
   4   3   4        6.51       -9.26      6.31 o 
   5   3   4     1640.84     1602.56     33.11 o 
   6   3   4     1980.32     1950.83     38.40 o 
   7   3   4     4320.16     4103.92     56.22 o 
   8   3   4     2102.25     2089.66     60.66 o 
   9   3   4     5464.51     5562.48     85.93 o 
  10   3   4      685.54      688.16     45.92 o 
  11   3   4      235.03      267.58     31.43 o 
  12   3   4       25.20       58.24     57.45 o 
  13   3   4       25.85      -11.24     25.85 o 
  14   3   4        1.21       33.02     29.30 o 
  15   3   4      356.11      344.74     54.58 o 
 -16   4   4     1650.61     1719.43     88.69 o 
 -15   4   4      765.87      768.93    118.83 o 
 -14   4   4       21.11       20.87     24.30 o 
 -13   4   4      688.75      698.94     62.98 o 
 -12   4   4     1806.55     1729.07     82.78 o 
 -11   4   4      780.64      754.70     59.40 o 
 -10   4   4    10426.42    10205.96    145.36 o 
  -9   4   4      784.52      751.01     65.43 o 
  -8   4   4     5093.53     5214.45     95.93 o 
  -7   4   4      128.31       99.40     29.88 o 
  -6   4   4     1023.90     1038.19     42.14 o 
  -5   4   4       66.55       62.92     10.96 o 
  -4   4   4    19888.53    19811.92    141.89 o 
  -3   4   4      138.74      114.18     15.62 o 
  -2   4   4     4518.65     4144.12     64.33 o 
  -1   4   4     2554.33     2508.65     36.44 o 
   0   4   4      457.54      491.01     19.01 o 
   1   4   4        0.16       -2.92      7.61 o 
   2   4   4    11598.08    11164.01    104.90 o 
   3   4   4        1.41       21.52      8.69 o 
   4   4   4    10083.11    10116.68    145.15 o 
   5   4   4        3.86       10.57      7.59 o 
   6   4   4      355.91      345.41     22.89 o 
   7   4   4     2000.66     1920.00     48.32 o 
   8   4   4     4511.56     4549.20     76.98 o 
   9   4   4      259.58      294.59     26.07 o 
  10   4   4     4719.78     4700.40     91.75 o 
  11   4   4      126.73      162.51     25.68 o 
  12   4   4     1317.49     1301.04     77.19 o 
  13   4   4       66.89       72.35     34.15 o 
  14   4   4      186.89      180.77     61.09 o 
  15   4   4       24.56       17.49     45.53 o 
 -15   5   4     1124.93     1088.88     84.25 o 
 -14   5   4      748.69      644.38     66.38 o 
 -13   5   4      287.10      247.19     41.63 o 
 -12   5   4      260.16      235.54     36.82 o 
 -11   5   4     1098.71     1109.35     72.42 o 
 -10   5   4        3.19      -18.40     12.26 o 
  -9   5   4     3073.30     3109.53     80.42 o 
  -8   5   4      148.79      152.91     24.22 o 
  -7   5   4     3483.86     3579.03     82.03 o 
  -6   5   4        0.01        2.12      9.42 o 
  -5   5   4     1344.24     1392.76     44.97 o 
  -4   5   4      280.13      265.62     21.18 o 
  -3   5   4    14076.15    13381.96    157.56 o 
  -2   5   4     1253.35     1127.66     34.83 o 
  -1   5   4     2989.07     2643.39     41.85 o 
   0   5   4      442.69      447.22     20.49 o 
   1   5   4    21434.44    22068.75    156.45 o 
   2   5   4     2197.28     2318.00     60.90 o 
   3   5   4    21293.64    22260.56    145.78 o 
   4   5   4      821.16      859.40     28.34 o 
   5   5   4       43.24       82.14     12.09 o 
   6   5   4      105.72       95.42     14.12 o 
   7   5   4     1279.96     1339.83     78.44 o 
   8   5   4      751.00      745.91     37.43 o 
   9   5   4     4801.33     4914.96     92.66 o 
  10   5   4      176.18      213.37     24.77 o 
  11   5   4     4802.95     4918.84    125.27 o 
  12   5   4       61.90       87.18     66.08 o 
  13   5   4       94.88       47.80     46.44 o 
  14   5   4        9.82       17.26     38.95 o 
  15   5   4      803.88      605.88    106.96 o 
 -15   6   4        0.34       49.46     31.96 o 
 -14   6   4      238.36      260.14     46.23 o 
 -13   6   4      313.25      315.24     49.22 o 
 -12   6   4      350.59      373.59     49.02 o 
 -11   6   4       91.73      146.45     33.35 o 
 -10   6   4     2243.27     2196.66     79.09 o 
  -9   6   4      138.43      182.07     28.13 o 
  -8   6   4     3816.75     3646.63     89.16 o 
  -7   6   4       76.20       49.71     16.57 o 
  -6   6   4      240.04      224.08     26.91 o 
  -5   6   4      201.94      151.60     17.86 o 
  -4   6   4     5614.53     5293.74     79.86 o 
  -3   6   4     6340.82     6148.99     85.60 o 
  -2   6   4     4726.55     4547.63     58.77 o 
  -1   6   4     1719.76     1811.53     38.24 o 
   0   6   4       30.56       27.77     11.08 o 
   1   6   4        2.11       -8.37     14.40 o 
   2   6   4    11521.78    11781.27    119.65 o 
   3   6   4     2434.77     2344.80     53.12 o 
   4   6   4     3961.62     3903.46     61.76 o 
   5   6   4        3.21       19.11     10.25 o 
   6   6   4       78.99       89.53     13.28 o 
   7   6   4      172.52      167.91     21.27 o 
   8   6   4     1778.45     1745.87     52.60 o 
   9   6   4     1283.63     1278.08     82.34 o 
  10   6   4     4780.79     4901.52    118.10 o 
  11   6   4      168.90      197.73     29.11 o 
  12   6   4      600.98      476.89     81.07 o 
  13   6   4        4.95       80.73     38.27 o 
  14   6   4      152.12      223.91     65.74 o 
 -14   7   4       13.87        8.21     28.71 o 
 -13   7   4      222.97      251.86     44.15 o 
 -12   7   4      285.74      292.29     45.48 o 
 -11   7   4     2092.20     1943.09     73.35 o 
 -10   7   4       23.10       15.34     21.68 o 
  -9   7   4     8852.28     8334.22    146.74 o 
  -8   7   4      356.71      318.31     35.92 o 
  -7   7   4       12.92      -12.03     11.11 o 
  -6   7   4     1211.36     1130.32     52.35 o 
  -5   7   4     6090.33     5776.08    102.82 o 
  -4   7   4     1592.37     1519.55     46.15 o 
  -3   7   4     2603.33     2478.36     58.10 o 
  -2   7   4     3873.18     3887.97     85.32 o 
  -1   7   4     1124.43     1199.91     34.74 o 
   0   7   4     1356.96     1328.25     40.81 o 
   1   7   4       16.14       10.88     11.46 o 
   2   7   4     1812.91     1689.26     47.14 o 
   3   7   4     7027.35     7086.21     98.10 o 
   4   7   4       32.01       55.53     13.37 o 
   5   7   4     2611.79     2657.79     55.00 o 
   6   7   4      229.08      245.25     30.45 o 
   7   7   4      169.35      193.94     23.06 o 
   8   7   4       68.60       39.37     15.88 o 
   9   7   4     4815.35     5007.82     96.76 o 
  10   7   4      269.59      287.56     34.75 o 
  11   7   4     1275.94     1318.15     62.99 o 
  12   7   4      230.53      173.27     50.98 o 
  13   7   4       27.43       44.62     37.02 o 
 -13   8   4       18.97       37.99     32.08 o 
 -12   8   4       31.02       36.94     26.38 o 
 -11   8   4        0.79        9.61     20.18 o 
 -10   8   4     3566.00     3249.13     97.54 o 
  -9   8   4        9.60       -6.89     17.20 o 
  -8   8   4     3414.78     3209.01     92.08 o 
  -7   8   4       84.65      103.90     24.68 o 
  -6   8   4      289.28      249.68     32.18 o 
  -5   8   4        9.72        4.92     12.00 o 
  -4   8   4     7400.64     7247.47    107.40 o 
  -3   8   4      699.69      671.05     38.45 o 
  -2   8   4     3282.28     3213.34     71.54 o 
  -1   8   4     4186.86     3912.71     91.79 o 
   0   8   4      723.54      757.18     36.48 o 
   1   8   4     4734.48     4796.24    125.96 o 
   2   8   4     3140.08     3266.47     70.17 o 
   3   8   4       45.46       42.99     15.94 o 
   4   8   4     6360.81     6489.44    100.56 o 
   5   8   4       28.46       49.36     22.94 o 
   6   8   4      557.64      586.10     58.12 o 
   7   8   4      135.09      129.13     34.30 o 
   8   8   4     3321.90     3383.93     94.65 o 
   9   8   4        7.81       21.19     20.41 o 
  10   8   4     2061.31     2164.64     79.61 o 
  11   8   4      101.89       82.65     24.83 o 
  12   8   4        0.85      -49.39     32.93 o 
 -12   9   4      197.75      203.00     47.20 o 
 -11   9   4      817.50      874.77     64.38 o 
 -10   9   4       21.18        3.12     16.13 o 
  -9   9   4     1702.63     1470.48     74.74 o 
  -8   9   4       57.39       41.12     19.51 o 
  -7   9   4      339.37      293.35     35.99 o 
  -6   9   4        1.92      -24.20     16.17 o 
  -5   9   4     1029.46      950.13     57.67 o 
  -4   9   4      893.57      909.63     53.66 o 
  -3   9   4     7137.58     6994.15    113.12 o 
  -2   9   4     1372.90     1456.33     60.93 o 
  -1   9   4     2319.67     2419.39     75.79 o 
   0   9   4     5064.78     4887.46    109.22 o 
   1   9   4     1764.31     1797.75     68.02 o 
   2   9   4      580.47      542.53     36.58 o 
   3   9   4     5643.80     5968.86    101.07 o 
   4   9   4        2.99       23.27     14.94 o 
   5   9   4      760.76      828.95     52.03 o 
   6   9   4      305.87      280.64     35.20 o 
   7   9   4       80.55       92.67     22.57 o 
   8   9   4      148.92      150.97     25.60 o 
   9   9   4     2515.70     2600.79     88.57 o 
  10   9   4        0.02      -12.75     23.72 o 
  11   9   4      559.33      615.70     51.73 o 
  12   9   4      371.84      469.43     65.35 o 
 -11  10   4      625.60      585.50     53.80 o 
 -10  10   4      759.78      701.27     57.57 o 
  -9  10   4       15.24       80.60     21.40 o 
  -8  10   4      465.41      343.85     40.86 o 
  -7  10   4       10.25       27.28     32.67 o 
  -6  10   4        0.19       16.98     19.74 o 
  -5  10   4       43.21       18.16     19.91 o 
  -4  10   4     3313.95     3293.41     83.72 o 
  -3  10   4        6.09        3.81     30.12 o 
  -2  10   4     3711.86     3758.17     99.56 o 
  -1  10   4      972.00     1035.05     80.90 o 
   0  10   4      781.59      817.77     71.87 o 
   1  10   4     1549.29     1553.34     68.80 o 
   2  10   4     4521.99     4677.68    112.87 o 
   3  10   4      893.96      989.13     54.99 o 
   4  10   4     1109.42     1235.68     52.57 o 
   5  10   4        7.86       47.64     25.19 o 
   6  10   4      155.24      123.33     58.48 o 
   7  10   4      391.57      554.87     59.76 o 
   8  10   4     1000.36     1118.74     89.17 o 
   9  10   4       42.66       28.71     23.04 o 
  10  10   4     1377.39     1422.06     98.44 o 
  -9  11   4      471.03      507.36     92.21 o 
  -8  11   4      116.62      109.02     26.92 o 
  -7  11   4       41.32       45.44     24.63 o 
  -6  11   4      212.83      208.92     36.31 o 
  -5  11   4     1008.58      977.53     65.80 o 
  -4  11   4       14.50       -7.23     23.57 o 
  -3  11   4     3040.14     2959.51     94.11 o 
  -2  11   4      336.43      293.78     38.41 o 
  -1  11   4        3.00      -29.52     35.68 o 
   0  11   4     1363.87     1379.21     66.88 o 
   1  11   4     2372.13     2530.78    113.01 o 
   2  11   4     3056.86     3317.93    101.51 o 
   3  11   4     2312.50     2456.48     88.09 o 
   4  11   4      252.78      284.66     74.26 o 
   5  11   4      999.59     1143.87     83.70 o 
   6  11   4      908.08      963.47     78.45 o 
   7  11   4      359.71      327.84     49.17 o 
   8  11   4      759.83      824.89    174.18 o 
   9  11   4     1181.27     1121.54     91.83 o 
  -8  12   4        8.32      -40.40     30.54 o 
  -7  12   4      269.42      298.47     42.27 o 
  -6  12   4     2221.16     2163.11    185.75 o 
  -5  12   4       33.71        8.62     27.13 o 
  -4  12   4     1193.66     1261.99    103.33 o 
  -3  12   4      232.12      225.73     35.41 o 
  -2  12   4      440.89      415.87     53.83 o 
  -1  12   4      403.03      448.32     47.01 o 
   0  12   4      174.75      165.67     32.09 o 
   1  12   4     2318.26     2436.90     88.47 o 
   2  12   4     1513.27     1688.94    102.63 o 
   3  12   4      878.26     1002.44     87.88 o 
   4  12   4     1824.39     1615.08    161.01 o 
   5  12   4      125.20      181.56     73.35 o 
   6  12   4       18.70       25.21     51.32 o 
   7  12   4     1008.87     1027.03     86.59 o 
  -5  13   4     1864.21     1917.23    136.48 o 
  -4  13   4        3.84       -3.89     29.52 o 
  -3  13   4     1014.60      986.81    137.05 o 
  -2  13   4       85.65       55.65     55.40 o 
  -1  13   4       62.38       87.43     47.96 o 
   0  13   4     1125.57     1182.57     97.71 o 
   1  13   4      651.66      693.39     84.02 o 
   2  13   4      331.60      300.95     58.06 o 
   3  13   4     1213.19     1232.66    143.64 o 
   4  13   4       15.30      -40.65     55.98 o 
 -15   0   5     1833.64     1730.90    126.26 o 
 -13   0   5     1041.14     1121.84    105.03 o 
 -11   0   5      218.29      176.36     29.04 o 
  -9   0   5      256.11      259.98     30.04 o 
  -7   0   5     4981.50     5265.25     74.10 o 
  -5   0   5    14625.28    15607.88    335.93 o 
  -3   0   5      149.37      119.50     15.57 o 
  -1   0   5    20353.33    20620.55    213.64 o 
   1   0   5     5888.33     5975.90     86.11 o 
   3   0   5    14817.07    14661.92    156.43 o 
   5   0   5    11534.47    11463.37    119.75 o 
   7   0   5     7472.35     7323.38     91.19 o 
   9   0   5      686.10      664.47     60.63 o 
  11   0   5     2582.01     2574.89    137.39 o 
  13   0   5     2407.92     2281.15    141.48 o 
  15   0   5      326.31      219.49     69.94 o 
 -16   1   5      587.46      498.62    110.25 o 
 -15   1   5      119.86       69.49     25.30 o 
 -14   1   5     1453.61     1429.64    251.45 o 
 -13   1   5      167.71      202.80     28.62 o 
 -12   1   5      901.16      939.10     62.39 o 
 -11   1   5      144.39      137.69     22.28 o 
 -10   1   5       55.14       82.49     14.30 o 
  -9   1   5      412.01      407.63     42.36 o 
  -8   1   5     5897.93     5956.15     88.00 o 
  -7   1   5      469.68      501.11     22.04 o 
  -6   1   5    13311.57    13699.44    105.88 o 
  -5   1   5       57.32       73.68      8.97 o 
  -4   1   5     1992.46     2159.64     35.97 o 
  -3   1   5     1631.60     1631.07     31.88 o 
  -2   1   5     1420.53     1330.54     22.93 o 
  -1   1   5       57.70       67.70      7.98 o 
   0   1   5    12534.33    12898.10     76.93 o 
   1   1   5     8196.21     8056.56     72.34 o 
   2   1   5      111.02      104.50     13.44 o 
   3   1   5      151.62      144.81     13.35 o 
   4   1   5    14315.66    14067.32     91.31 o 
   5   1   5      237.82      216.62     14.08 o 
   6   1   5    13738.74    13602.03     87.12 o 
   7   1   5      165.97      151.69     13.54 o 
   8   1   5     1522.39     1458.63     30.53 o 
   9   1   5      362.00      359.01     21.47 o 
  10   1   5        2.13        0.68     18.76 o 
  11   1   5       66.79       66.20     29.15 o 
  12   1   5     3367.51     3429.30    116.22 o 
  13   1   5      281.24      304.96     47.51 o 
  14   1   5      267.94      319.83     50.28 o 
  15   1   5        0.02       39.25     32.32 o 
 -16   2   5        3.01      -18.19     21.03 o 
 -15   2   5      953.08      890.70    128.08 o 
 -14   2   5      257.26      306.58     36.68 o 
 -13   2   5     2009.14     2010.39     72.21 o 
 -12   2   5      111.58      140.38     24.10 o 
 -11   2   5      121.10      167.20     30.23 o 
 -10   2   5      308.95      285.85     36.33 o 
  -9   2   5     6271.79     6354.17     99.81 o 
  -8   2   5      439.46      505.44     24.18 o 
  -7   2   5    11819.41    11983.94    103.86 o 
  -6   2   5      302.39      320.12     17.02 o 
  -5   2   5     3237.78     3222.17     60.20 o 
  -4   2   5      551.65      609.56     35.58 o 
  -3   2   5     3440.73     3166.33     55.21 o 
  -2   2   5      734.80      756.78     27.20 o 
  -1   2   5      393.86      371.10     14.04 o 
   0   2   5      823.21      769.23     18.98 o 
   1   2   5     1403.44     1376.46     24.88 o 
   2   2   5       15.41       20.75      8.02 o 
   3   2   5       51.18       90.20     10.86 o 
   4   2   5     5937.04     6020.29     59.71 o 
   5   2   5    28091.13    28389.44    155.33 o 
   6   2   5      173.58      230.08     15.94 o 
   7   2   5     9689.55     9669.50    105.76 o 
   8   2   5      157.62      207.65     20.71 o 
   9   2   5       41.66       53.26     15.49 o 
  10   2   5      155.73      136.10     31.75 o 
  11   2   5     1249.18     1242.75     73.05 o 
  12   2   5       71.11       92.50     44.57 o 
  13   2   5      534.68      525.27     59.66 o 
  14   2   5       15.38       39.41     32.33 o 
  15   2   5      101.22       64.31     36.22 o 
 -16   3   5      163.81      181.03     37.07 o 
 -15   3   5       22.18       -6.35     17.64 o 
 -14   3   5     1637.82     1700.43     69.96 o 
 -13   3   5        1.68      -16.09     16.03 o 
 -12   3   5      864.60      915.34     66.23 o 
 -11   3   5      797.23      743.83     58.14 o 
 -10   3   5      588.61      627.53    114.28 o 
  -9   3   5     1441.63     1508.58     52.01 o 
  -8   3   5     9124.26     9269.88    124.27 o 
  -7   3   5       32.37       28.45     11.34 o 
  -6   3   5     3483.62     3371.38     51.91 o 
  -5   3   5      497.08      497.54     22.42 o 
  -4   3   5     1165.41     1208.20     31.37 o 
  -3   3   5      250.47      242.72     17.14 o 
  -2   3   5     4043.25     3952.15     54.80 o 
  -1   3   5     4210.14     4307.42     44.83 o 
   0   3   5     4965.70     4730.86     49.14 o 
   1   3   5      134.17      119.29     12.73 o 
   2   3   5       26.13       36.24     10.37 o 
   3   3   5       46.13       44.20     10.82 o 
   4   3   5    16112.96    16147.09    140.50 o 
   5   3   5      167.05      191.65     15.09 o 
   6   3   5    20836.33    20895.70    138.85 o 
   7   3   5      947.32      932.30     28.62 o 
   8   3   5      763.08      768.58     33.79 o 
   9   3   5        1.93        9.31     12.42 o 
  10   3   5     1171.16     1153.74     61.39 o 
  11   3   5      627.59      598.71     57.87 o 
  12   3   5     1468.28     1365.30     80.30 o 
  13   3   5       62.54       65.07     32.40 o 
  14   3   5       38.98       27.68     31.46 o 
  15   3   5      405.56      458.28     63.41 o 
 -15   4   5     1853.26     1984.37     99.39 o 
 -14   4   5       13.25       11.19     20.15 o 
 -13   4   5     1436.54     1529.04    211.59 o 
 -12   4   5        0.49        0.55     18.64 o 
 -11   4   5       35.61      119.60     28.32 o 
 -10   4   5     4957.13     4742.10     98.38 o 
  -9   4   5     1244.83     1325.53     60.75 o 
  -8   4   5      676.86      704.79     40.86 o 
  -7   4   5     8112.82     7947.18    116.92 o 
  -6   4   5      554.26      548.17     46.36 o 
  -5   4   5     7191.31     7246.68    135.73 o 
  -4   4   5     1168.54     1136.63     33.13 o 
  -3   4   5     9914.66     9935.34    127.64 o 
  -2   4   5      644.37      570.77     25.31 o 
  -1   4   5    16575.94    17110.04    123.86 o 
   0   4   5       27.97       47.16      8.79 o 
   1   4   5       75.85      107.50     13.51 o 
   2   4   5     1923.34     1950.70     42.24 o 
   3   4   5    14082.23    14967.06    138.03 o 
   4   4   5       23.41       50.29     10.76 o 
   5   4   5    15673.51    15401.95    117.44 o 
   6   4   5     1712.09     1682.79     43.93 o 
   7   4   5     3109.65     2977.72     52.22 o 
   8   4   5     1464.31     1470.49     44.95 o 
   9   4   5     1005.00      987.64     39.54 o 
  10   4   5      361.79      368.73     70.34 o 
  11   4   5     2410.32     2352.09    124.90 o 
  12   4   5      389.33      320.74     49.59 o 
  13   4   5      632.75      642.34    130.35 o 
  14   4   5      533.44      579.89     66.53 o 
  15   4   5       16.62      -19.76     41.90 o 
 -15   5   5        0.26       -3.06     26.60 o 
 -14   5   5     3221.29     2879.44    117.70 o 
 -13   5   5      102.64      143.86     34.77 o 
 -12   5   5     1243.15     1203.54     77.56 o 
 -11   5   5      462.89      429.97     77.78 o 
 -10   5   5     2346.55     2408.82     73.90 o 
  -9   5   5     2052.70     1934.45    104.96 o 
  -8   5   5     6615.40     6452.38    114.69 o 
  -7   5   5      105.26       86.55     20.96 o 
  -6   5   5     9329.73     9048.34    100.79 o 
  -5   5   5      424.01      481.06     35.63 o 
  -4   5   5       48.39       47.25     11.77 o 
  -3   5   5     1460.34     1392.84     39.78 o 
  -2   5   5    18791.46    19474.58    153.29 o 
  -1   5   5        8.79        6.09      6.58 o 
   0   5   5    11264.33    11242.60     92.83 o 
   1   5   5      478.91      448.48     24.47 o 
   2   5   5     5063.37     4988.66     72.25 o 
   3   5   5      671.44      641.98     34.60 o 
   4   5   5    19824.96    20091.77    170.49 o 
   5   5   5     1898.38     1998.50     43.27 o 
   6   5   5     3513.81     3572.38     58.43 o 
   7   5   5      359.48      413.57     29.32 o 
   8   5   5      215.37      235.17     24.54 o 
   9   5   5       28.35       50.17     14.00 o 
  10   5   5     1118.26     1104.49     56.23 o 
  11   5   5      222.31      212.65     31.76 o 
  12   5   5     3135.08     3274.93    120.07 o 
  13   5   5       36.05       31.25     31.19 o 
  14   5   5      218.86      169.18     67.79 o 
 -14   6   5      735.37      729.18     91.92 o 
 -13   6   5     2259.13     2073.58    102.36 o 
 -12   6   5       30.79       46.78     46.78 o 
 -11   6   5        2.44       26.80     20.31 o 
 -10   6   5       68.34       75.12     20.75 o 
  -9   6   5     7025.38     6790.38    126.08 o 
  -8   6   5      208.40      182.69     30.99 o 
  -7   6   5     7137.79     6859.97    120.78 o 
  -6   6   5     1898.04     1907.29     67.99 o 
  -5   6   5     1552.43     1559.42     44.82 o 
  -4   6   5       14.06       25.22     10.97 o 
  -3   6   5    10821.13    10820.61    135.30 o 
  -2   6   5      872.78      838.61     34.59 o 
  -1   6   5    14690.03    15092.78    116.49 o 
   0   6   5     1456.31     1460.92     39.95 o 
   1   6   5     2258.16     2230.16     60.44 o 
   2   6   5       48.37       85.23     15.04 o 
   3   6   5    11313.34    11330.34    186.85 o 
   4   6   5     4314.24     4527.01     78.98 o 
   5   6   5     9181.16     8965.60    168.14 o 
   6   6   5       34.22       28.63     11.48 o 
   7   6   5     2142.50     2125.74     57.99 o 
   8   6   5     1084.01     1063.52     44.58 o 
   9   6   5      698.04      750.49     41.14 o 
  10   6   5       51.23       60.65     21.33 o 
  11   6   5     2898.16     2960.87     90.38 o 
  12   6   5      173.33      164.07     45.76 o 
  13   6   5      388.03      195.87     52.91 o 
  14   6   5       49.55      -13.06     44.17 o 
 -14   7   5     1464.25     1583.99    101.92 o 
 -13   7   5      441.85      450.27     57.37 o 
 -12   7   5      983.64      953.04     76.15 o 
 -11   7   5        2.23        9.63     20.34 o 
 -10   7   5     1020.05      908.10     56.42 o 
  -9   7   5      386.19      340.23     38.20 o 
  -8   7   5     9602.10     9341.62    153.57 o 
  -7   7   5      486.52      512.27     43.28 o 
  -6   7   5     2256.91     2019.52     67.20 o 
  -5   7   5      562.36      567.15     35.25 o 
  -4   7   5     2159.63     2078.65     54.19 o 
  -3   7   5      326.47      320.83     26.34 o 
  -2   7   5     7127.45     6944.46     99.62 o 
  -1   7   5      319.60      341.52     28.51 o 
   0   7   5     4123.81     3955.15     69.70 o 
   1   7   5       73.45       54.24     15.24 o 
   2   7   5     1071.21     1105.42     40.69 o 
   3   7   5      510.93      608.61     34.52 o 
   4   7   5     8815.67     9078.30    115.57 o 
   5   7   5       32.95       10.99     20.81 o 
   6   7   5     4225.04     4373.43     97.96 o 
   7   7   5      297.98      301.82     30.09 o 
   8   7   5       68.99       81.69     17.65 o 
   9   7   5      126.99      194.22     24.62 o 
  10   7   5     4489.60     4826.26    214.74 o 
  11   7   5      121.90      163.74     68.18 o 
  12   7   5      469.04      460.43     82.89 o 
  13   7   5       89.26       53.71     42.47 o 
 -13   8   5     1786.60     1829.06    103.12 o 
 -12   8   5       14.65       22.21     47.52 o 
 -11   8   5       35.39       61.67     21.40 o 
 -10   8   5      402.95      423.22     44.36 o 
  -9   8   5     5015.72     5011.03    119.42 o 
  -8   8   5      237.40      146.35     36.56 o 
  -7   8   5     4498.39     4277.13    105.77 o 
  -6   8   5      296.03      361.00     38.46 o 
  -5   8   5      316.76      267.11     32.83 o 
  -4   8   5     1114.06     1126.69     44.85 o 
  -3   8   5     3199.59     3012.07     70.31 o 
  -2   8   5      404.12      367.90     37.84 o 
  -1   8   5     3791.14     3853.90     92.44 o 
   0   8   5      380.72      403.72     38.76 o 
   1   8   5       76.65       89.65     18.95 o 
   2   8   5       35.01       41.08     17.68 o 
   3   8   5     2529.33     2773.01     66.61 o 
   4   8   5      193.04      148.24     21.82 o 
   5   8   5     4641.48     4836.49     89.27 o 
   6   8   5        5.37       14.45     16.64 o 
   7   8   5     1178.16     1202.69     49.84 o 
   8   8   5      209.68      218.14     27.07 o 
   9   8   5     1639.32     1773.30     69.80 o 
  10   8   5       10.10       -8.36     22.48 o 
  11   8   5     2265.70     2421.58    146.13 o 
  12   8   5       46.24        6.13     38.61 o 
 -12   9   5      369.83      315.02     54.42 o 
 -11   9   5        3.16       14.74     21.76 o 
 -10   9   5      516.89      490.24     49.05 o 
  -9   9   5      586.17      447.89     43.69 o 
  -8   9   5     3282.06     3082.43     95.88 o 
  -7   9   5     1386.54     1279.77     68.33 o 
  -6   9   5     1293.09     1345.34     63.93 o 
  -5   9   5     1168.74     1210.59     64.51 o 
  -4   9   5      462.20      408.78     34.36 o 
  -3   9   5     1559.77     1613.52     56.37 o 
  -2   9   5     8522.89     8594.75    126.27 o 
  -1   9   5      180.35      178.47     34.76 o 
   0   9   5     3754.54     3745.73     98.44 o 
   1   9   5      721.17      710.33     50.94 o 
   2   9   5      187.04      224.38     38.32 o 
   3   9   5      179.38      225.98     36.27 o 
   4   9   5     3357.10     3658.33     81.73 o 
   5   9   5       66.48       72.82     18.83 o 
   6   9   5     2297.52     2281.28     78.04 o 
   7   9   5      696.52      633.62     61.32 o 
   8   9   5       19.31       52.13     18.66 o 
   9   9   5       23.09        2.94     22.27 o 
  10   9   5     1238.78     1222.92     89.47 o 
  11   9   5        0.21      -39.10     44.62 o 
 -11  10   5       26.99       28.47     49.30 o 
 -10  10   5       19.82       67.28     23.76 o 
  -9  10   5      866.01      773.75     60.36 o 
  -8  10   5      326.62      352.56     43.14 o 
  -7  10   5     1969.25     1988.32     79.66 o 
  -6  10   5     2367.59     2251.39     83.22 o 
  -5  10   5      681.74      606.56     54.81 o 
  -4  10   5     2304.95     2238.53     76.37 o 
  -3  10   5     2014.61     1936.63     65.50 o 
  -2  10   5      171.77      214.86     33.19 o 
  -1  10   5    10635.68    10732.19    171.60 o 
   0  10   5       31.61       48.29     37.01 o 
   1  10   5      724.39      696.11     80.03 o 
   2  10   5      836.39      974.36     61.23 o 
   3  10   5     1506.30     1730.20     72.65 o 
   4  10   5      242.34      219.70     28.81 o 
   5  10   5     1534.05     1523.40     84.37 o 
   6  10   5       67.20       41.56     33.55 o 
   7  10   5      343.48      327.65     48.25 o 
   8  10   5      442.51      402.33     52.90 o 
   9  10   5      166.52      231.41     40.23 o 
  10  10   5       27.11      -10.89     28.14 o 
  -9  11   5        0.36      -31.43     20.95 o 
  -8  11   5     1655.68     1610.54     85.26 o 
  -7  11   5     1500.22     1285.65    100.53 o 
  -6  11   5      792.59      765.06     61.58 o 
  -5  11   5     1645.80     1728.16    103.44 o 
  -4  11   5      129.58      143.84     36.66 o 
  -3  11   5        5.01      -19.02     22.33 o 
  -2  11   5     3151.45     3235.21     98.95 o 
  -1  11   5       78.08       78.37     48.26 o 
   0  11   5     2819.17     2807.33     91.16 o 
   1  11   5       81.08       37.37     29.16 o 
   2  11   5       46.37       49.66     28.74 o 
   3  11   5      641.55      780.57     60.88 o 
   4  11   5      605.91      523.85     64.79 o 
   5  11   5       72.21      189.05     71.87 o 
   6  11   5      468.75      518.74    105.37 o 
   7  11   5      616.34      575.10     63.91 o 
   8  11   5       11.11       -7.90     73.35 o 
   9  11   5      308.69      288.77     48.01 o 
  -7  12   5     1554.20     1393.20     98.46 o 
  -6  12   5      859.49      786.36     66.44 o 
  -5  12   5       19.43       35.72     27.70 o 
  -4  12   5      420.20      343.16     51.75 o 
  -3  12   5      788.28      889.38     81.09 o 
  -2  12   5      137.96      228.76     50.85 o 
  -1  12   5     1205.57     1337.54     71.03 o 
   0  12   5      251.35      253.51     38.24 o 
   1  12   5      772.63      829.82     60.62 o 
   2  12   5      121.27      110.02     39.56 o 
   3  12   5       15.69       31.54     38.70 o 
   4  12   5       86.74      185.19     71.87 o 
   5  12   5      874.47      904.28    130.01 o 
   6  12   5      278.21      370.05     87.77 o 
  -4  13   5      213.08      149.21     41.00 o 
  -3  13   5      594.15      557.12     63.94 o 
  -2  13   5      597.17      519.32     67.64 o 
  -1  13   5       37.82       -0.27     27.19 o 
   0  13   5     1157.84     1256.86     86.74 o 
   1  13   5      792.52      898.38     91.48 o 
   2  13   5      835.75      809.07     85.23 o 
   3  13   5      106.69      203.47     80.96 o 
 -16   0   6      304.04      145.79     50.30 o 
 -14   0   6     1909.93     1734.42    121.61 o 
 -12   0   6     6130.58     6212.57    215.28 o 
 -10   0   6     6009.46     5874.29    123.23 o 
  -8   0   6     3459.12     3490.56    123.48 o 
  -6   0   6      865.64      751.09     28.83 o 
  -4   0   6    19078.62    18648.08    169.03 o 
  -2   0   6      670.68      655.71     29.76 o 
   0   0   6    46754.01    48186.36    529.57 o 
   2   0   6    51803.30    54818.07    380.65 o 
   4   0   6       84.52       58.22     28.95 o 
   6   0   6    11243.88    11624.60    110.75 o 
   8   0   6    10710.39    10894.53    163.57 o 
  10   0   6     5797.49     5912.92    200.41 o 
  12   0   6     2510.56     2545.71    146.13 o 
  14   0   6     3342.41     3817.09    190.19 o 
 -16   1   6      125.01      101.59     31.52 o 
 -15   1   6        2.79       56.96     21.29 o 
 -14   1   6        2.10       -4.07     27.59 o 
 -13   1   6     4323.24     4153.45    130.17 o 
 -12   1   6      485.20      504.53     59.67 o 
 -11   1   6     5648.10     5696.84    109.60 o 
 -10   1   6       46.02       18.96     20.53 o 
  -9   1   6     4873.39     4851.98     84.16 o 
  -8   1   6     1111.08     1149.47     33.07 o 
  -7   1   6     2870.57     2849.56     48.63 o 
  -6   1   6      184.48      195.72     14.58 o 
  -5   1   6     4914.88     4462.90     49.28 o 
  -4   1   6     1419.71     1386.13     29.21 o 
  -3   1   6     4689.06     4717.15     47.29 o 
  -2   1   6      411.33      432.58     15.66 o 
  -1   1   6     8167.93     8516.83     64.08 o 
   0   1   6     7727.23     8063.65     61.45 o 
   1   1   6    46494.66    47616.82    237.44 o 
   2   1   6     2188.31     2108.17     40.61 o 
   3   1   6    13228.18    13308.17    110.81 o 
   4   1   6     2835.00     3039.09     52.55 o 
   5   1   6     2978.08     2957.00     41.82 o 
   6   1   6     2559.68     2672.61     36.27 o 
   7   1   6    12609.43    12807.75     97.23 o 
   8   1   6      917.79      850.45     33.95 o 
   9   1   6     7919.26     7925.32    122.22 o 
  10   1   6      257.49      255.22     39.37 o 
  11   1   6       21.97       22.28     24.10 o 
  12   1   6       73.92       75.53     31.69 o 
  13   1   6     5171.21     5064.71    235.67 o 
  14   1   6       77.85       40.70     32.95 o 
  15   1   6      774.23      869.18     81.29 o 
 -16   2   6      128.10      215.90     45.53 o 
 -15   2   6        7.72      -35.14     39.40 o 
 -14   2   6      449.65      428.54     51.59 o 
 -13   2   6      467.55      427.36     61.91 o 
 -12   2   6     5787.30     5886.90    119.71 o 
 -11   2   6       41.52       47.29     20.85 o 
 -10   2   6     5624.93     5475.88    175.49 o 
  -9   2   6       76.97       91.57     17.71 o 
  -8   2   6      230.80      227.17     24.12 o 
  -7   2   6      383.42      389.47     20.34 o 
  -6   2   6    10687.91    10504.95     81.86 o 
  -5   2   6      474.42      499.10     22.16 o 
  -4   2   6     4996.72     4574.61    120.56 o 
  -3   2   6      145.39       96.06     12.54 o 
  -2   2   6     3216.58     3117.08     47.55 o 
  -1   2   6      137.11      105.34     10.13 o 
   0   2   6    23542.95    23498.94    146.81 o 
   1   2   6     2412.33     2416.62     58.87 o 
   2   2   6    24832.72    24774.25    159.10 o 
   3   2   6       36.83       18.96      9.07 o 
   4   2   6     2107.04     1996.91     35.01 o 
   5   2   6     3736.44     3746.32     50.07 o 
   6   2   6     7417.44     6990.50     72.79 o 
   7   2   6       10.46       -2.40      9.07 o 
   8   2   6    14376.85    14436.32    138.39 o 
   9   2   6      383.25      408.36     35.81 o 
  10   2   6        2.73        0.86     22.54 o 
  11   2   6     1000.60      973.31     72.05 o 
  12   2   6     2757.77     2819.57    108.85 o 
  13   2   6      117.53      170.19     39.06 o 
  14   2   6      762.65      716.67     71.74 o 
  15   2   6       10.31      -30.02     34.12 o 
 -16   3   6       57.61       25.63     40.88 o 
 -15   3   6       12.91       22.81     19.50 o 
 -14   3   6       97.35      111.26     24.31 o 
 -13   3   6     2495.29     2504.03    100.96 o 
 -12   3   6       52.31       36.63     22.18 o 
 -11   3   6     7621.78     7417.06    160.42 o 
 -10   3   6       64.06       75.86     24.15 o 
  -9   3   6     2150.01     2254.39     64.81 o 
  -8   3   6      163.57      166.20     22.54 o 
  -7   3   6     2697.81     2669.23     99.86 o 
  -6   3   6     3797.97     3550.72     56.26 o 
  -5   3   6    12451.30    12874.36    112.35 o 
  -4   3   6      802.41      827.34     40.08 o 
  -3   3   6       54.59       80.41     11.95 o 
  -2   3   6     2567.07     2472.82     45.37 o 
  -1   3   6     6219.35     6016.18     56.53 o 
   0   3   6      776.96      800.38     21.95 o 
   1   3   6    24504.00    24980.83    137.91 o 
   2   3   6      799.81      856.58     31.30 o 
   3   3   6    15591.18    15364.33    195.77 o 
   4   3   6      627.75      645.02     23.36 o 
   5   3   6      524.36      503.80     23.64 o 
   6   3   6      521.61      487.93     22.96 o 
   7   3   6    12502.13    12262.31    106.86 o 
   8   3   6      334.72      381.65     26.56 o 
   9   3   6      824.05      821.40     45.16 o 
  10   3   6      114.19      110.26     22.37 o 
  11   3   6      233.42      213.48     41.17 o 
  12   3   6      813.60      836.17     71.57 o 
  13   3   6      618.09      835.52     74.63 o 
  14   3   6       18.72      -17.75     30.67 o 
  15   3   6      209.69      288.63     52.15 o 
 -15   4   6      703.23      633.72     66.51 o 
 -14   4   6      874.52      801.42     70.14 o 
 -13   4   6       54.81       98.73     29.63 o 
 -12   4   6     6711.29     6356.54    158.75 o 
 -11   4   6      643.69      513.27     80.45 o 
 -10   4   6     2666.11     2842.05     77.66 o 
  -9   4   6      285.49      275.48     30.87 o 
  -8   4   6        4.70        8.67     14.98 o 
  -7   4   6     3522.86     3491.21     78.56 o 
  -6   4   6     1640.57     1566.20     40.06 o 
  -5   4   6      747.64      748.36     28.96 o 
  -4   4   6    12555.56    12760.09    133.80 o 
  -3   4   6     2650.90     2606.92     50.59 o 
  -2   4   6       39.55       19.31      9.41 o 
  -1   4   6     9711.90     9963.23     79.33 o 
   0   4   6     9433.25     8877.64     77.26 o 
   1   4   6        0.45      -11.41      7.60 o 
   2   4   6    13621.69    13647.46    126.59 o 
   3   4   6       86.15      160.07     17.74 o 
   4   4   6      663.98      657.56     29.79 o 
   5   4   6        0.26       -1.79      7.58 o 
   6   4   6     1559.19     1590.03     38.61 o 
   7   4   6     1722.92     1706.68     51.63 o 
   8   4   6     4344.75     4433.10     78.02 o 
   9   4   6       26.17       49.63     17.07 o 
  10   4   6      716.74      729.54     47.69 o 
  11   4   6      973.30     1010.89     95.15 o 
  12   4   6      347.19      336.17     49.82 o 
  13   4   6       83.21       57.10     34.03 o 
  14   4   6     1262.14     1235.47     91.03 o 
 -15   5   6      198.42      235.47     64.04 o 
 -14   5   6      632.75      568.26     62.61 o 
 -13   5   6     1664.22     1619.35    104.75 o 
 -12   5   6       55.60       17.43     75.34 o 
 -11   5   6     1353.53     1321.46    109.35 o 
 -10   5   6      623.30      603.62     44.15 o 
  -9   5   6     1591.50     1470.69     57.82 o 
  -8   5   6     2517.51     2505.37     72.51 o 
  -7   5   6        1.41       -0.11     12.05 o 
  -6   5   6      224.54      227.72     21.28 o 
  -5   5   6     4941.16     4802.60     87.60 o 
  -4   5   6     1333.86     1207.99     37.47 o 
  -3   5   6     2191.58     2044.73     48.51 o 
  -2   5   6     3911.07     3920.07     66.43 o 
  -1   5   6     5364.22     5386.74     61.43 o 
   0   5   6     1569.08     1447.45     33.24 o 
   1   5   6     9628.62     9274.06     99.60 o 
   2   5   6        9.34       14.78      9.42 o 
   3   5   6     1152.30     1080.17     36.08 o 
   4   5   6      878.07      898.34     34.37 o 
   5   5   6     1499.85     1533.19     38.89 o 
   6   5   6       31.20       28.47     10.41 o 
   7   5   6     3344.30     3443.51     69.44 o 
   8   5   6      834.00      914.15     59.36 o 
   9   5   6     2064.37     2087.36     70.53 o 
  10   5   6     1023.78     1073.76     56.25 o 
  11   5   6      123.92      136.37     29.76 o 
  12   5   6      471.49      469.64     58.00 o 
  13   5   6     1087.66     1009.67     80.08 o 
  14   5   6       17.54        9.65     43.49 o 
 -14   6   6      426.10      414.66     57.24 o 
 -13   6   6      214.57      340.82     50.73 o 
 -12   6   6      742.59      736.85     79.48 o 
 -11   6   6        4.03        9.20     17.76 o 
 -10   6   6      712.37      629.36     69.77 o 
  -9   6   6      430.31      405.83     47.13 o 
  -8   6   6        6.79       -4.25     14.46 o 
  -7   6   6      961.98      998.76     52.44 o 
  -6   6   6      516.28      470.99     38.84 o 
  -5   6   6     1547.13     1541.46     45.36 o 
  -4   6   6      693.97      678.62     33.23 o 
  -3   6   6     3176.62     3039.94     62.74 o 
  -2   6   6      871.85      854.04     35.63 o 
  -1   6   6      400.12      412.28     21.49 o 
   0   6   6     6070.73     6162.42     73.80 o 
   1   6   6      630.12      576.24     29.94 o 
   2   6   6     3579.70     3735.99     67.88 o 
   3   6   6        2.43       -7.68     10.50 o 
   4   6   6        8.99       40.94     13.57 o 
   5   6   6     1256.16     1282.11     43.15 o 
   6   6   6     2098.31     2097.16     49.11 o 
   7   6   6      584.41      595.18     38.14 o 
   8   6   6     3436.57     3555.12     76.81 o 
   9   6   6     1905.80     1841.49     81.23 o 
  10   6   6      761.66      766.75     53.08 o 
  11   6   6      874.39      946.27     59.93 o 
  12   6   6      102.41       65.49     32.20 o 
  13   6   6       17.84       -8.63     33.27 o 
 -14   7   6       57.49       77.17     59.78 o 
 -13   7   6      409.59      377.19     53.48 o 
 -12   7   6       66.58      120.51     36.61 o 
 -11   7   6     1549.81     1431.97    100.06 o 
 -10   7   6      873.84      885.76     57.00 o 
  -9   7   6       34.53       76.75     23.33 o 
  -8   7   6      270.35      252.89     34.69 o 
  -7   7   6     2609.42     2408.69     77.02 o 
  -6   7   6      247.32      213.60     34.31 o 
  -5   7   6      918.92      932.84     40.95 o 
  -4   7   6     2267.04     2259.85     58.01 o 
  -3   7   6      101.74      150.93     22.64 o 
  -2   7   6       82.25       77.86     17.99 o 
  -1   7   6        4.38       29.42     14.90 o 
   0   7   6     1244.43     1277.10     52.98 o 
   1   7   6     2257.79     2269.76     86.04 o 
   2   7   6      111.04      143.64     19.73 o 
   3   7   6     5106.48     5266.23    125.79 o 
   4   7   6       80.80      106.86     18.37 o 
   5   7   6       13.27       19.72     18.34 o 
   6   7   6      165.41      195.07     23.20 o 
   7   7   6     2386.27     2469.25     84.96 o 
   8   7   6      529.60      606.03     39.30 o 
   9   7   6     1083.60     1111.42     62.08 o 
  10   7   6     1300.47     1388.30     65.34 o 
  11   7   6        3.78      -75.89     53.20 o 
  12   7   6      344.97      433.07     74.03 o 
  13   7   6      244.86      381.63     83.80 o 
 -13   8   6       91.06       82.00     66.94 o 
 -12   8   6      976.77      857.57     78.76 o 
 -11   8   6      184.31      169.09     30.26 o 
 -10   8   6      586.57      557.68     51.33 o 
  -9   8   6      375.54      367.91     42.00 o 
  -8   8   6      863.13      908.94     58.87 o 
  -7   8   6        0.87      -24.83     16.55 o 
  -6   8   6     3776.22     3678.00     97.05 o 
  -5   8   6      216.96      158.47     25.74 o 
  -4   8   6     1200.78     1189.61     46.74 o 
  -3   8   6      848.21      837.61     42.85 o 
  -2   8   6       19.87       16.38     16.61 o 
  -1   8   6     1833.40     1929.18     68.52 o 
   0   8   6      330.05      351.39     37.25 o 
   1   8   6       58.40       36.89     21.86 o 
   2   8   6     3802.81     3824.66     77.97 o 
   3   8   6      331.71      319.33     30.30 o 
   4   8   6     1088.14     1067.13     81.86 o 
   5   8   6     1056.44     1026.12     46.34 o 
   6   8   6      595.83      651.46     48.38 o 
   7   8   6      211.72      239.23     32.61 o 
   8   8   6     1676.85     1776.15     63.75 o 
   9   8   6      231.50      229.84     34.05 o 
  10   8   6        5.85      -11.04     39.68 o 
  11   8   6      523.40      449.33     57.16 o 
  12   8   6      128.70      235.27     56.89 o 
 -12   9   6      472.80      463.19     64.06 o 
 -11   9   6      644.28      612.24     55.02 o 
 -10   9   6      188.41      126.34     32.97 o 
  -9   9   6        2.77      -17.05     19.68 o 
  -8   9   6        4.39        9.93     19.81 o 
  -7   9   6      877.36      886.77     67.66 o 
  -6   9   6        0.05       14.44     19.06 o 
  -5   9   6     2413.56     2308.00    112.77 o 
  -4   9   6      491.33      424.81     35.44 o 
  -3   9   6      868.87      831.99     46.71 o 
  -2   9   6     1536.90     1652.43    127.12 o 
  -1   9   6      576.26      599.90     49.50 o 
   0   9   6      191.71      227.70     36.10 o 
   1   9   6     3715.78     3876.60    103.44 o 
   2   9   6      585.66      533.49     87.37 o 
   3   9   6      109.84      138.28     22.92 o 
   4   9   6      210.21      215.98     26.76 o 
   5   9   6       27.91       21.01     16.95 o 
   6   9   6     1227.37     1202.47     61.01 o 
   7   9   6     1409.40     1427.34     67.69 o 
   8   9   6       27.50       24.44     31.91 o 
   9   9   6      763.09      795.59     73.69 o 
  10   9   6      162.83      173.96     39.09 o 
  11   9   6       17.38       43.50     31.25 o 
 -11  10   6      758.82      812.20    111.73 o 
 -10  10   6        1.96      -26.12     21.32 o 
  -9  10   6      351.07      335.73     63.85 o 
  -8  10   6      118.54       72.02     66.38 o 
  -7  10   6      115.32      119.98     28.20 o 
  -6  10   6      946.67      959.86     80.44 o 
  -5  10   6      184.37      211.42     47.05 o 
  -4  10   6     2121.87     2089.87     79.89 o 
  -3  10   6      459.97      470.41     40.56 o 
  -2  10   6       97.43       80.43     27.37 o 
  -1  10   6      152.75      161.63     42.42 o 
   0  10   6     3908.64     4002.74    108.81 o 
   1  10   6        7.85       13.92     31.86 o 
   2  10   6      774.40      802.66     58.79 o 
   3  10   6      323.49      304.01     42.10 o 
   4  10   6       54.51       95.56     29.58 o 
   5  10   6      282.87      241.79     32.82 o 
   6  10   6      851.64      887.87     59.89 o 
   7  10   6        0.19       -2.58     41.27 o 
   8  10   6     1655.79     1573.84     88.24 o 
   9  10   6      397.59      400.68     52.98 o 
  10  10   6      506.94      507.61    140.29 o 
  -9  11   6       64.62       63.88     29.08 o 
  -8  11   6      255.65      280.37     52.05 o 
  -7  11   6      861.54      917.93     68.25 o 
  -6  11   6      156.00      138.90     40.37 o 
  -5  11   6     1400.46     1458.74    111.71 o 
  -4  11   6      417.17      476.12     67.10 o 
  -3  11   6      810.93      821.05     60.52 o 
  -2  11   6       40.44       33.69     24.03 o 
  -1  11   6      356.56      441.90     56.14 o 
   0  11   6       85.71      108.90     40.06 o 
   1  11   6     1752.05     1699.19     78.38 o 
   2  11   6      620.66      662.56     58.40 o 
   3  11   6      410.77      396.28     57.89 o 
   4  11   6        2.62       10.65     28.67 o 
   5  11   6      440.50      562.62    104.92 o 
   6  11   6      112.54       60.41     49.39 o 
   7  11   6     1784.65     1670.97     92.20 o 
   8  11   6      377.27      463.08     64.27 o 
  -7  12   6       12.49        8.18     57.62 o 
  -6  12   6     2595.88     2571.88    176.76 o 
  -5  12   6      139.36       70.38     49.68 o 
  -4  12   6      344.79      360.48     55.15 o 
  -3  12   6      207.24      234.26     80.96 o 
  -2  12   6       30.88       40.99     30.11 o 
  -1  12   6      147.51      157.12     39.67 o 
   0  12   6      719.42      722.06     61.32 o 
   1  12   6       61.65       16.87     40.61 o 
   2  12   6      798.33      822.86     65.82 o 
   3  12   6       75.85       36.75     39.33 o 
   4  12   6       91.32       80.50     62.68 o 
   5  12   6       26.17       49.51     66.99 o 
   6  12   6     1113.46     1457.82    157.49 o 
  -3  13   6      336.19      342.38     55.86 o 
  -2  13   6      238.90      203.51     73.69 o 
  -1  13   6      198.22      199.16     39.24 o 
   0  13   6        1.84      -25.86     26.90 o 
   1  13   6     1070.35     1070.38     79.89 o 
   2  13   6       19.81       35.26     45.03 o 
 -15   0   7     3513.95     3478.04    183.72 o 
 -13   0   7       74.69       68.13     31.68 o 
 -11   0   7     2803.34     2687.64    136.26 o 
  -9   0   7     2150.31     2132.73     71.45 o 
  -7   0   7      576.85      617.54     32.48 o 
  -5   0   7     9807.06     9930.72    165.38 o 
  -3   0   7     6727.54     5967.67     74.31 o 
  -1   0   7      895.62      842.79     26.60 o 
   1   0   7    11589.08    11596.90    142.31 o 
   3   0   7    11670.60    10888.66    147.10 o 
   5   0   7     1359.56     1286.68     53.25 o 
   7   0   7      274.99      205.87     29.99 o 
   9   0   7      158.73      135.07     27.14 o 
  11   0   7     1996.81     1962.65    126.60 o 
  13   0   7      396.04      422.85     84.36 o 
  15   0   7     2723.80     2554.56    168.39 o 
 -16   1   7     4247.49     4612.63    158.40 o 
 -15   1   7       25.04      -22.60     20.35 o 
 -14   1   7      618.46      745.29     66.06 o 
 -13   1   7       55.29       82.80     77.21 o 
 -12   1   7     1328.34     1398.79     73.45 o 
 -11   1   7      185.00      189.01     26.61 o 
 -10   1   7      719.99      820.88     45.27 o 
  -9   1   7      141.81      127.01     25.01 o 
  -8   1   7     3681.26     3723.91     59.63 o 
  -7   1   7      695.05      673.28     25.93 o 
  -6   1   7     2028.64     1938.38     35.07 o 
  -5   1   7      871.27      916.08     25.06 o 
  -4   1   7    11859.81    10937.46    110.05 o 
  -3   1   7      176.63      148.99     11.84 o 
  -2   1   7     3579.81     3442.36     50.06 o 
  -1   1   7     2969.72     3058.45     39.55 o 
   0   1   7      119.35      174.03     11.93 o 
   1   1   7     1820.36     2051.58     41.15 o 
   2   1   7    10169.15     9430.69     93.23 o 
   3   1   7       58.04       42.55     11.23 o 
   4   1   7    18434.02    18569.34    166.62 o 
   5   1   7     1377.43     1383.76     39.00 o 
   6   1   7      208.44      169.14     18.40 o 
   7   1   7      198.43      247.79     22.08 o 
   8   1   7      113.16       89.77     20.09 o 
   9   1   7      394.85      342.24     33.47 o 
  10   1   7      520.15      462.70     52.22 o 
  11   1   7     1553.03     1505.82     79.37 o 
  12   1   7      154.73      219.27     45.42 o 
  13   1   7       11.77       34.19     42.01 o 
  14   1   7     1249.34     1136.02    102.31 o 
  15   1   7       59.12       63.49     38.90 o 
 -16   2   7       62.69       43.09     29.33 o 
 -15   2   7     2128.18     2054.40    100.15 o 
 -14   2   7      183.81      136.83     31.05 o 
 -13   2   7      104.74      165.70     29.45 o 
 -12   2   7      120.15      152.50     30.06 o 
 -11   2   7     2689.94     2642.04    158.62 o 
 -10   2   7        4.30       27.86     19.08 o 
  -9   2   7     2214.57     2213.92     61.33 o 
  -8   2   7     2336.79     2437.39     62.55 o 
  -7   2   7       52.09       51.63     11.37 o 
  -6   2   7      240.20      245.70     18.81 o 
  -5   2   7     5762.33     5360.74     69.40 o 
  -4   2   7      177.06      137.88     14.92 o 
  -3   2   7     2863.58     2493.28     77.67 o 
  -2   2   7      191.66      194.49     12.49 o 
  -1   2   7     1603.84     1577.44     35.82 o 
   0   2   7      814.37      776.88     21.39 o 
   1   2   7       10.38        5.62      7.31 o 
   2   2   7     2463.45     2324.42     46.09 o 
   3   2   7    17456.53    16925.32    135.92 o 
   4   2   7     1939.92     2083.76     46.86 o 
   5   2   7     7736.10     7598.91     74.00 o 
   6   2   7      933.26      998.06     35.19 o 
   7   2   7        8.16       16.79     12.85 o 
   8   2   7      426.66      465.11     29.67 o 
   9   2   7     1449.42     1385.13     54.54 o 
  10   2   7      565.47      617.03     57.81 o 
  11   2   7      692.96      781.38     66.53 o 
  12   2   7      103.58      126.84     37.98 o 
  13   2   7      387.85      430.98     88.62 o 
  14   2   7      168.60      198.16     46.98 o 
  15   2   7      690.64      689.77    160.44 o 
 -15   3   7      277.06      291.93     97.03 o 
 -14   3   7     1376.92     1383.25     70.45 o 
 -13   3   7      181.32      141.97     31.68 o 
 -12   3   7      447.27      506.52     84.08 o 
 -11   3   7      717.85      583.65     53.95 o 
 -10   3   7     4103.53     4066.76    115.03 o 
  -9   3   7     2841.46     2805.75     72.98 o 
  -8   3   7     1928.85     1926.55     59.02 o 
  -7   3   7     1156.65     1094.77     43.86 o 
  -6   3   7     4767.70     4523.20     66.58 o 
  -5   3   7       58.87       52.42     11.30 o 
  -4   3   7     4587.13     4179.09     62.83 o 
  -3   3   7        2.06       -1.20      8.69 o 
  -2   3   7     1255.71     1259.23     36.01 o 
  -1   3   7     4409.50     4595.50     51.75 o 
   0   3   7     2075.59     2088.30     35.72 o 
   1   3   7        3.51       -2.57      6.36 o 
   2   3   7     1449.01     1284.77     36.08 o 
   3   3   7     5220.43     5063.22     72.48 o 
   4   3   7    13361.19    13158.34    124.50 o 
   5   3   7       10.82        3.49     12.16 o 
   6   3   7     2925.49     2849.25     73.41 o 
   7   3   7       89.64       92.58     15.92 o 
   8   3   7     1549.48     1694.97     58.76 o 
   9   3   7        6.66        8.99     15.21 o 
  10   3   7     2751.01     2864.03     81.42 o 
  11   3   7       13.91       30.98     23.57 o 
  12   3   7        0.28       14.44     29.52 o 
  13   3   7        2.25      -14.48     26.81 o 
  14   3   7      224.02      252.77     50.76 o 
 -15   4   7     1177.32     1396.30     91.51 o 
 -14   4   7      136.52      138.72     58.14 o 
 -13   4   7      137.47      175.48     81.02 o 
 -12   4   7      652.62      543.48     56.60 o 
 -11   4   7     1374.35     1416.40     82.38 o 
 -10   4   7     4653.10     4503.27    112.25 o 
  -9   4   7     2334.28     2277.86     68.59 o 
  -8   4   7      672.69      662.37     41.97 o 
  -7   4   7       86.65      137.88     32.78 o 
  -6   4   7      264.88      232.22     20.08 o 
  -5   4   7     3007.53     2974.70     56.16 o 
  -4   4   7      226.39      157.02     18.35 o 
  -3   4   7    14740.19    15025.56    131.54 o 
  -2   4   7     1795.48     1836.75     55.05 o 
  -1   4   7     1945.68     1753.32     34.49 o 
   0   4   7     2641.04     2603.57     41.96 o 
   1   4   7     6678.82     6663.21     81.60 o 
   2   4   7     2152.53     2197.04     48.11 o 
   3   4   7    10295.45     9958.00    108.09 o 
   4   4   7     1238.42     1194.13     38.42 o 
   5   4   7     5596.49     5449.54     72.23 o 
   6   4   7        1.34       -5.84      8.47 o 
   7   4   7      272.77      241.59     24.70 o 
   8   4   7        0.57        4.27     14.41 o 
   9   4   7     2380.60     2421.05     74.88 o 
  10   4   7       85.44       77.26     20.02 o 
  11   4   7     1013.49      964.66     72.06 o 
  12   4   7       91.96       85.24     31.15 o 
  13   4   7        9.83       16.92     29.48 o 
  14   4   7       57.40       52.40    128.65 o 
 -15   5   7       59.86       66.16     31.86 o 
 -14   5   7      870.98      910.51     76.79 o 
 -13   5   7       24.04      -25.02     21.47 o 
 -12   5   7      332.05      339.24     76.98 o 
 -11   5   7      376.03      452.39     99.64 o 
 -10   5   7     2025.46     2014.43     70.10 o 
  -9   5   7     1566.77     1510.26     72.31 o 
  -8   5   7      395.09      441.59     38.27 o 
  -7   5   7      962.51      949.73     49.18 o 
  -6   5   7      666.43      638.44     31.56 o 
  -5   5   7      783.28      850.58     34.30 o 
  -4   5   7     5648.89     5701.91     83.27 o 
  -3   5   7      992.51     1013.53     45.25 o 
  -2   5   7    14921.22    15001.00    138.24 o 
  -1   5   7       32.76       45.25      9.57 o 
   0   5   7      108.70       87.95     12.13 o 
   1   5   7      658.76      680.34     30.20 o 
   2   5   7     9883.20    10051.46    110.15 o 
   3   5   7     2226.13     2184.99     51.93 o 
   4   5   7     5039.81     4938.22    102.53 o 
   5   5   7     1143.53     1124.42     39.89 o 
   6   5   7     2518.38     2469.31     51.37 o 
   7   5   7      318.07      297.94     31.74 o 
   8   5   7       58.66       39.32     17.40 o 
   9   5   7       90.98      111.67     28.78 o 
  10   5   7     2552.85     2472.77     99.17 o 
  11   5   7       69.15       41.11     20.63 o 
  12   5   7     1035.73     1046.00     81.05 o 
  13   5   7        0.66       -3.69     28.61 o 
  14   5   7      636.10      624.01     70.38 o 
 -14   6   7      186.65      152.60     42.89 o 
 -13   6   7      702.77      676.17    106.00 o 
 -12   6   7      940.67      835.61     71.14 o 
 -11   6   7     1686.52     1582.80     83.84 o 
 -10   6   7        0.96       27.94     18.12 o 
  -9   6   7     2487.12     2412.70     77.74 o 
  -8   6   7     4832.78     4652.60    104.31 o 
  -7   6   7      709.89      743.80     47.49 o 
  -6   6   7     2042.63     1944.02     64.72 o 
  -5   6   7       93.24       90.83     16.23 o 
  -4   6   7        0.55       -5.63     12.82 o 
  -3   6   7     5963.05     5886.75     89.49 o 
  -2   6   7       52.12       48.56     14.60 o 
  -1   6   7     3067.14     3077.77     65.24 o 
   0   6   7      581.99      573.82     26.20 o 
   1   6   7     1219.28     1257.73     40.38 o 
   2   6   7      777.97      759.89     45.56 o 
   3   6   7     5736.26     5946.00     90.52 o 
   4   6   7      629.29      589.68     34.21 o 
   5   6   7     2783.97     2741.88     64.06 o 
   6   6   7     1246.69     1268.76     44.80 o 
   7   6   7      299.43      364.48     37.49 o 
   8   6   7       85.22      120.79     24.23 o 
   9   6   7     3052.42     2807.82     87.41 o 
  10   6   7       87.57       86.72     23.23 o 
  11   6   7     1684.92     1745.19    130.28 o 
  12   6   7      101.84       90.43     42.35 o 
  13   6   7        0.11       39.47     31.17 o 
 -13   7   7      126.13      113.86     35.17 o 
 -12   7   7      220.46      272.00     45.91 o 
 -11   7   7      223.99      188.72     34.90 o 
 -10   7   7     3023.79     2732.01    134.56 o 
  -9   7   7      218.36      265.25     34.66 o 
  -8   7   7     2167.87     2081.40     74.39 o 
  -7   7   7     4977.06     4685.42    108.30 o 
  -6   7   7      221.49      189.95     27.29 o 
  -5   7   7     2102.83     2134.54     58.26 o 
  -4   7   7     3151.11     3073.72     68.39 o 
  -3   7   7        4.96       -8.94     12.96 o 
  -2   7   7     2094.00     2215.10     59.58 o 
  -1   7   7      510.74      498.61     34.31 o 
   0   7   7      464.47      462.77     46.53 o 
   1   7   7       29.62       58.85     15.33 o 
   2   7   7     1742.38     1676.14     50.45 o 
   3   7   7       54.82       57.07     16.97 o 
   4   7   7     6312.24     6556.80    102.85 o 
   5   7   7     1545.19     1516.77     51.58 o 
   6   7   7     2358.77     2332.94     63.41 o 
   7   7   7      100.20       85.06     21.33 o 
   8   7   7     2907.78     2958.65     89.55 o 
   9   7   7       59.61       91.11     23.96 o 
  10   7   7     2225.07     2338.36     83.98 o 
  11   7   7        0.21        4.28     21.70 o 
  12   7   7      176.78      277.51     67.45 o 
 -13   8   7       94.43      -19.76     48.60 o 
 -12   8   7       20.35       -8.05     27.09 o 
 -11   8   7      458.88      419.72     45.59 o 
 -10   8   7       66.89       87.09     28.25 o 
  -9   8   7     2731.97     2570.39     88.60 o 
  -8   8   7      359.90      305.17     37.82 o 
  -7   8   7       86.41       88.40     24.90 o 
  -6   8   7     2359.70     2238.58     77.36 o 
  -5   8   7      590.20      583.62     46.40 o 
  -4   8   7     1329.16     1262.95     58.19 o 
  -3   8   7     3151.05     3159.82     86.56 o 
  -2   8   7      127.53      105.15     21.88 o 
  -1   8   7     3193.93     3335.78     77.22 o 
   0   8   7       19.00       22.11     20.41 o 
   1   8   7       34.81       13.01     19.96 o 
   2   8   7        5.18       -2.87     36.67 o 
   3   8   7     4026.42     4218.24     95.29 o 
   4   8   7     1339.71     1275.30     49.87 o 
   5   8   7     6715.57     6755.53    111.70 o 
   6   8   7        7.88        7.82     19.22 o 
   7   8   7        4.42      -23.27     17.86 o 
   8   8   7        1.81       -0.69     19.49 o 
   9   8   7     3606.71     3759.67    109.24 o 
  10   8   7      296.90      278.12     37.71 o 
  11   8   7     1556.66     1659.54     92.21 o 
  12   8   7      102.96       46.10     41.33 o 
 -11   9   7       19.53        5.87     25.05 o 
 -10   9   7      639.64      625.41     57.05 o 
  -9   9   7       92.97       77.52     36.20 o 
  -8   9   7     1313.19     1327.69     70.26 o 
  -7   9   7      465.67      461.64     45.96 o 
  -6   9   7      773.83      738.26     54.70 o 
  -5   9   7     2836.61     2610.21    108.10 o 
  -4   9   7     1506.83     1553.12     56.31 o 
  -3   9   7      284.27      275.64     32.35 o 
  -2   9   7     6265.26     6303.04    112.11 o 
  -1   9   7        0.52       22.32     23.19 o 
   0   9   7     1141.08     1157.21     64.18 o 
   1   9   7      370.88      354.60     41.44 o 
   2   9   7     1666.73     1707.86     70.93 o 
   3   9   7      237.57      259.73     37.81 o 
   4   9   7     5593.45     5604.54    104.18 o 
   5   9   7      107.71      153.76     23.75 o 
   6   9   7     1021.04     1017.34     60.97 o 
   7   9   7      137.13      114.66     29.51 o 
   8   9   7      783.96      798.93     60.18 o 
   9   9   7      622.95      584.74     63.55 o 
  10   9   7     2570.93     2820.79    142.22 o 
  11   9   7       21.90       35.69     29.42 o 
 -10  10   7       36.56       69.68     27.55 o 
  -9  10   7      609.84      681.63     98.73 o 
  -8  10   7      266.94      216.29     35.92 o 
  -7  10   7     1184.84     1136.85     70.36 o 
  -6  10   7     1744.33     1670.40     75.36 o 
  -5  10   7        9.32       42.81     19.26 o 
  -4  10   7     1822.83     1631.50     71.45 o 
  -3  10   7     4231.44     4311.23     97.16 o 
  -2  10   7      137.45      145.23     35.78 o 
  -1  10   7     2205.00     2207.95     88.03 o 
   0  10   7      647.60      748.52     59.61 o 
   1  10   7      664.55      789.37     59.46 o 
   2  10   7      578.97      568.71     52.22 o 
   3  10   7     2397.08     2328.82     86.28 o 
   4  10   7       18.54       49.03     26.24 o 
   5  10   7      898.07      865.50     92.03 o 
   6  10   7      835.17      854.59     59.14 o 
   7  10   7       15.69      -18.87     21.85 o 
   8  10   7     1042.76      989.09     80.76 o 
   9  10   7     1327.71     1435.34    146.93 o 
  -9  11   7       64.32      138.75     58.25 o 
  -8  11   7      803.93      778.38     65.16 o 
  -7  11   7      717.07      731.02     61.12 o 
  -6  11   7        0.89        6.57     26.39 o 
  -5  11   7     1282.25     1283.50     76.15 o 
  -4  11   7     1332.68     1293.72     98.56 o 
  -3  11   7      401.89      454.58     48.43 o 
  -2  11   7     1279.20     1246.01     66.74 o 
  -1  11   7       92.81      137.21     43.48 o 
   0  11   7        7.88       18.58     26.84 o 
   1  11   7      336.62      358.35     44.81 o 
   2  11   7      707.03      796.38     63.20 o 
   3  11   7      458.82      562.74     56.02 o 
   4  11   7      668.83      701.72     60.69 o 
   5  11   7      419.78      482.65    120.93 o 
   6  11   7       70.93       65.18     50.19 o 
   7  11   7     2865.35     3213.93    200.52 o 
   8  11   7     1199.07      892.59    131.37 o 
  -6  12   7      476.28      544.55     57.28 o 
  -5  12   7      991.39      900.70     81.21 o 
  -4  12   7      687.80      701.43     75.70 o 
  -3  12   7      494.96      496.69    116.95 o 
  -2  12   7       51.73       51.89     27.79 o 
  -1  12   7      363.92      409.39     48.57 o 
   0  12   7       37.29      130.47     46.71 o 
   1  12   7       27.62       19.51     31.61 o 
   2  12   7       68.19      140.76     41.71 o 
   3  12   7      842.10      897.97     71.49 o 
   4  12   7       28.53       22.14     60.97 o 
   5  12   7      587.63      559.33    116.84 o 
  -2  13   7      393.96      300.46     47.17 o 
  -1  13   7      469.05      572.11     58.82 o 
   0  13   7      233.96      255.32     52.07 o 
   1  13   7      140.48      144.41     33.66 o 
 -16   0   8      251.92      181.90     55.75 o 
 -14   0   8     1802.30     1987.74    133.76 o 
 -12   0   8       79.39      149.99     44.96 o 
 -10   0   8       86.73       90.16     37.92 o 
  -8   0   8       38.13       55.06     14.25 o 
  -6   0   8     3871.22     3684.05     66.57 o 
  -4   0   8      916.13      865.93     31.67 o 
  -2   0   8     5187.89     4870.67     67.95 o 
   0   0   8    29665.44    29885.53    187.72 o 
   2   0   8     3171.05     3045.06     79.88 o 
   4   0   8     4098.95     4322.74     97.55 o 
   6   0   8     1009.56     1060.86     75.62 o 
   8   0   8     1367.35     1328.20     63.13 o 
  10   0   8      231.84      199.73     54.16 o 
  12   0   8     7258.78     7049.75    248.89 o 
  14   0   8     2014.24     2081.30    149.77 o 
 -16   1   8        9.34       11.85     68.53 o 
 -15   1   8     1072.57      897.78     76.97 o 
 -14   1   8      189.81      137.39     31.07 o 
 -13   1   8     1657.28     1612.82     82.24 o 
 -12   1   8      660.80      708.39     78.91 o 
 -11   1   8       23.83       16.33     22.02 o 
 -10   1   8      496.11      517.16     62.37 o 
  -9   1   8       55.47       47.81     15.37 o 
  -8   1   8     1122.63     1164.37     50.44 o 
  -7   1   8     1401.97     1313.43     31.21 o 
  -6   1   8      130.83      125.17     12.22 o 
  -5   1   8       54.72       31.71      9.71 o 
  -4   1   8      788.90      813.13     23.80 o 
  -3   1   8     3602.52     3424.68     45.12 o 
  -2   1   8       15.26       34.67      8.41 o 
  -1   1   8    20270.67    20048.80    119.56 o 
   0   1   8     1800.92     1755.55     31.18 o 
   1   1   8     2908.52     2713.99     49.93 o 
   2   1   8      366.85      488.91     25.57 o 
   3   1   8      717.09      713.92     29.40 o 
   4   1   8     1843.44     1911.85     53.02 o 
   5   1   8     2175.11     2182.89     56.00 o 
   6   1   8       44.61       48.22     12.37 o 
   7   1   8     2131.73     2071.30     52.66 o 
   8   1   8      162.37      192.65     21.73 o 
   9   1   8      149.05      191.70     29.35 o 
  10   1   8        5.61        8.58     24.40 o 
  11   1   8     3530.02     3584.21    122.20 o 
  12   1   8      237.50      236.81     69.77 o 
  13   1   8     2311.59     2243.62    142.90 o 
  14   1   8       76.27      113.38     40.77 o 
 -15   2   8       50.60        4.72     25.15 o 
 -14   2   8     1020.21      991.96     78.47 o 
 -13   2   8      121.46      124.97     29.70 o 
 -12   2   8     2356.87     2416.39     78.98 o 
 -11   2   8      206.32      264.17     40.91 o 
 -10   2   8      448.26      429.82     44.48 o 
  -9   2   8      569.03      541.80     36.61 o 
  -8   2   8     5260.45     5122.27     92.27 o 
  -7   2   8      151.87      164.09     16.74 o 
  -6   2   8      146.20      146.41     16.18 o 
  -5   2   8      414.14      448.28     28.11 o 
  -4   2   8     8885.88     9349.74     96.63 o 
  -3   2   8     1401.64     1364.16     28.44 o 
  -2   2   8     5906.27     6041.57     73.31 o 
  -1   2   8     4008.83     4139.84     49.92 o 
   0   2   8    10299.65     9658.93     78.56 o 
   1   2   8     1413.01     1358.35     29.98 o 
   2   2   8     3328.63     3133.52     56.16 o 
   3   2   8     1113.74     1228.94     37.10 o 
   4   2   8       28.81       34.66     12.15 o 
   5   2   8      938.89      937.55     34.25 o 
   6   2   8     3744.84     3655.19     67.99 o 
   7   2   8      109.97      128.03     20.42 o 
   8   2   8      228.66      236.37     23.61 o 
   9   2   8      636.53      646.99     44.07 o 
  10   2   8      852.81      774.00    112.52 o 
  11   2   8      460.90      467.01     56.49 o 
  12   2   8     1134.08     1205.46     84.30 o 
  13   2   8        0.14       17.64     31.19 o 
  14   2   8      337.87      465.98     61.75 o 
 -15   3   8     1142.10     1032.36     87.32 o 
 -14   3   8      571.45      632.54     64.17 o 
 -13   3   8     2205.20     2063.90     93.66 o 
 -12   3   8       82.38      116.15     31.43 o 
 -11   3   8       78.55       78.51     31.11 o 
 -10   3   8      734.91      847.93     61.29 o 
  -9   3   8     2728.29     2808.86     74.78 o 
  -8   3   8     1102.23     1049.60     56.69 o 
  -7   3   8     4373.48     4286.60     85.87 o 
  -6   3   8      599.83      603.49     32.40 o 
  -5   3   8       37.65       49.22     13.46 o 
  -4   3   8      875.50      895.26     32.63 o 
  -3   3   8     5034.64     5065.30     71.32 o 
  -2   3   8      222.79      199.70     13.49 o 
  -1   3   8     7244.79     6996.07     67.37 o 
   0   3   8     1359.00     1366.45     30.16 o 
   1   3   8    10701.44    10086.17     96.98 o 
   2   3   8      493.41      504.12     27.07 o 
   3   3   8     1487.67     1513.44     59.07 o 
   4   3   8        3.27       18.39     10.29 o 
   5   3   8     1976.47     1943.42     49.96 o 
   6   3   8       96.25      107.00     15.57 o 
   7   3   8     2208.83     2162.36     54.96 o 
   8   3   8       27.93       66.87     17.52 o 
   9   3   8      157.90      178.02     26.74 o 
  10   3   8      562.10      610.54     45.89 o 
  11   3   8     1084.59     1032.24     74.25 o 
  12   3   8      281.10      353.21     52.10 o 
  13   3   8      524.36      570.42     67.82 o 
  14   3   8       51.68       72.20     39.38 o 
 -15   4   8      121.38       92.47     37.81 o 
 -14   4   8     2693.67     2666.63    112.87 o 
 -13   4   8      990.22      954.91     73.93 o 
 -12   4   8     1990.64     2058.14     95.41 o 
 -11   4   8      139.66      187.25     46.95 o 
 -10   4   8      706.31      772.08     61.36 o 
  -9   4   8      285.35      314.17     32.99 o 
  -8   4   8     2190.56     2236.99     82.96 o 
  -7   4   8      616.97      622.57     43.22 o 
  -6   4   8     2156.36     2178.55     50.98 o 
  -5   4   8     1195.32     1208.32     43.79 o 
  -4   4   8      403.08      432.09     26.33 o 
  -3   4   8     1671.41     1752.68     46.09 o 
  -2   4   8     8013.38     7665.47     92.47 o 
  -1   4   8      104.72      129.75     12.84 o 
   0   4   8    13225.46    13008.97    102.61 o 
   1   4   8       38.41       38.77     10.26 o 
   2   4   8      530.88      514.87     27.87 o 
   3   4   8      588.22      559.95     30.02 o 
   4   4   8      755.99      766.12     34.49 o 
   5   4   8      336.52      306.54     25.65 o 
   6   4   8     1618.66     1623.02     48.09 o 
   7   4   8     1475.60     1440.19     47.17 o 
   8   4   8     1903.59     1864.31     65.61 o 
   9   4   8        5.98       -8.83     14.77 o 
  10   4   8      457.40      439.57     42.10 o 
  11   4   8     1375.06     1461.49     80.68 o 
  12   4   8     2711.04     2842.17    114.60 o 
  13   4   8      234.13      248.63     43.92 o 
  14   4   8      910.26      917.69     84.94 o 
 -14   5   8      185.10       97.13     44.45 o 
 -13   5   8     1783.28     1649.73     88.39 o 
 -12   5   8      615.63      599.39     88.68 o 
 -11   5   8      653.13      610.46     60.34 o 
 -10   5   8      333.86      369.36     37.64 o 
  -9   5   8     1230.23     1281.49     58.58 o 
  -8   5   8      895.11      932.68     51.47 o 
  -7   5   8     4612.30     4531.60    156.04 o 
  -6   5   8      349.17      344.82     25.95 o 
  -5   5   8     1173.01     1163.45     46.27 o 
  -4   5   8        1.69        4.88     10.36 o 
  -3   5   8     4782.77     4693.81     76.65 o 
  -2   5   8     1040.77     1080.57     37.73 o 
  -1   5   8    16577.69    16752.36    150.49 o 
   0   5   8      719.84      731.69     26.72 o 
   1   5   8     2125.17     2071.16     49.29 o 
   2   5   8      923.91      996.38     36.41 o 
   3   5   8     1286.93     1229.44     50.31 o 
   4   5   8       55.17       52.66     14.14 o 
   5   5   8     2523.03     2489.87     60.25 o 
   6   5   8      619.20      607.89     35.62 o 
   7   5   8     1226.60     1265.98     55.62 o 
   8   5   8       31.98       15.46     16.51 o 
   9   5   8        6.37        7.79     16.36 o 
  10   5   8      668.47      646.84     51.70 o 
  11   5   8     1911.99     1811.94     73.19 o 
  12   5   8      316.41      230.33     45.39 o 
  13   5   8     2787.46     3007.48    125.60 o 
 -14   6   8     2277.38     2493.20    115.62 o 
 -13   6   8       21.39       13.46     24.66 o 
 -12   6   8     1403.90     1372.57    154.71 o 
 -11   6   8      153.92      150.92     37.15 o 
 -10   6   8       35.84       17.29     29.91 o 
  -9   6   8      864.36      878.10     54.67 o 
  -8   6   8     6326.70     6148.17    121.96 o 
  -7   6   8       67.01       83.14     21.98 o 
  -6   6   8     3168.80     3034.38     81.57 o 
  -5   6   8       89.70       78.71     15.60 o 
  -4   6   8      125.16      153.82     23.68 o 
  -3   6   8      720.41      736.96     37.26 o 
  -2   6   8     6685.12     6501.11     96.44 o 
  -1   6   8      486.64      485.41     32.09 o 
   0   6   8     6341.72     6257.06     94.06 o 
   1   6   8     1128.22     1088.81     39.34 o 
   2   6   8      368.99      356.04     29.12 o 
   3   6   8     1909.80     1973.01     54.39 o 
   4   6   8     3225.61     3200.14     69.35 o 
   5   6   8      328.69      308.64     27.47 o 
   6   6   8     2137.91     2327.21     62.63 o 
   7   6   8     1014.50     1095.29     57.86 o 
   8   6   8      208.88      301.62     36.34 o 
   9   6   8     1419.10     1440.47     88.70 o 
  10   6   8      949.47      925.00     59.86 o 
  11   6   8      246.41      276.13     35.85 o 
  12   6   8     2403.15     2334.72    131.94 o 
  13   6   8      100.23      132.04     75.34 o 
 -13   7   8     2635.57     2607.59    180.20 o 
 -12   7   8      202.67      261.23     48.89 o 
 -11   7   8      349.07      359.85     47.03 o 
 -10   7   8      163.67      170.35     31.13 o 
  -9   7   8     3114.14     2907.80    110.65 o 
  -8   7   8       64.92      115.15     24.98 o 
  -7   7   8     5520.03     5301.93    116.90 o 
  -6   7   8        1.64       30.01     18.09 o 
  -5   7   8       52.07       30.52     15.43 o 
  -4   7   8        0.12       13.15     15.41 o 
  -3   7   8     3344.28     3357.79     92.02 o 
  -2   7   8      851.06      806.81     47.03 o 
  -1   7   8     3513.57     3606.67     81.86 o 
   0   7   8        2.36       -9.02     16.51 o 
   1   7   8     4096.78     4416.35    101.03 o 
   2   7   8      701.20      726.98     38.96 o 
   3   7   8       59.95       84.41     18.68 o 
   4   7   8      397.57      380.28     31.65 o 
   5   7   8     4739.32     4834.20     91.61 o 
   6   7   8       81.10       76.40     18.95 o 
   7   7   8     2378.68     2369.61     79.29 o 
   8   7   8     2410.58     2394.65     81.91 o 
   9   7   8      348.88      389.07     41.44 o 
  10   7   8      826.88      722.02     78.61 o 
  11   7   8     1367.76     1408.45     73.45 o 
  12   7   8      245.70      282.16     48.61 o 
 -12   8   8     1543.39     1547.76    100.24 o 
 -11   8   8      621.47      556.11     53.79 o 
 -10   8   8      361.90      353.06     57.31 o 
  -9   8   8      177.88      154.46     30.16 o 
  -8   8   8     5544.46     5269.85    195.97 o 
  -7   8   8       78.37       69.97     30.18 o 
  -6   8   8     2608.76     2363.13     89.90 o 
  -5   8   8       83.86      111.03     25.91 o 
  -4   8   8     1532.77     1448.22     52.63 o 
  -3   8   8      755.81      770.61     44.91 o 
  -2   8   8     5193.59     5167.35     97.13 o 
  -1   8   8      117.40      137.31     24.74 o 
   0   8   8     4043.72     4054.79    102.14 o 
   1   8   8     1267.21     1261.39     61.49 o 
   2   8   8      329.93      393.70     41.90 o 
   3   8   8       49.12       42.37     23.56 o 
   4   8   8     3369.77     3371.44     96.51 o 
   5   8   8      313.68      306.14     31.64 o 
   6   8   8     4083.88     4135.89    180.86 o 
   7   8   8      302.67      291.44     37.23 o 
   8   8   8       14.10      -23.22     26.35 o 
   9   8   8      568.90      554.17     50.66 o 
  10   8   8      707.18      672.01     63.79 o 
  11   8   8      840.07      879.07     78.27 o 
 -11   9   8        8.76      -35.23     23.49 o 
 -10   9   8      462.49      425.42     48.85 o 
  -9   9   8     2123.63     2241.93     87.23 o 
  -8   9   8      252.17      224.55     35.20 o 
  -7   9   8     3291.98     3216.92     99.39 o 
  -6   9   8       97.59       93.38     24.47 o 
  -5   9   8     1245.59     1293.68     67.95 o 
  -4   9   8     1556.73     1594.64     82.16 o 
  -3   9   8     2313.65     2184.19     78.53 o 
  -2   9   8      401.75      436.09     39.65 o 
  -1   9   8     5525.98     5635.01    126.97 o 
   0   9   8      539.15      570.20     51.78 o 
   1   9   8      267.78      272.07     38.51 o 
   2   9   8      676.31      716.69     56.37 o 
   3   9   8     1150.68     1225.31     67.27 o 
   4   9   8      104.49      100.18     30.06 o 
   5   9   8     2375.09     2563.81     73.44 o 
   6   9   8      322.08      308.87     45.85 o 
   7   9   8     1352.23     1342.72     82.12 o 
   8   9   8      368.24      530.38     65.30 o 
   9   9   8      205.16      209.10     43.79 o 
  10   9   8      470.09      623.94    100.94 o 
 -10  10   8      228.18      233.13     38.14 o 
  -9  10   8      543.28      626.06     58.48 o 
  -8  10   8     1241.42     1122.25     72.03 o 
  -7  10   8       18.25       21.08     24.34 o 
  -6  10   8     2767.55     2585.54     92.48 o 
  -5  10   8      359.76      317.29     38.56 o 
  -4  10   8      759.52      689.80     55.64 o 
  -3  10   8      620.94      649.16     53.85 o 
  -2  10   8     3311.56     3349.71    126.03 o 
  -1  10   8       61.87       71.98     44.91 o 
   0  10   8     1850.80     1813.81     78.40 o 
   1  10   8      423.26      388.50     45.34 o 
   2  10   8      270.19      223.75     37.73 o 
   3  10   8      456.82      534.62     53.73 o 
   4  10   8     1668.80     1814.68     97.05 o 
   5  10   8       21.19       53.31     45.42 o 
   6  10   8     1826.30     1913.13    100.80 o 
   7  10   8      609.32      667.94     74.27 o 
   8  10   8      109.95       99.83     34.84 o 
   9  10   8     1268.27     1174.18    113.43 o 
  -8  11   8      149.51      169.56     35.40 o 
  -7  11   8     1536.39     1390.96     81.08 o 
  -6  11   8      316.59      336.63     44.61 o 
  -5  11   8     1366.96     1249.94     76.35 o 
  -4  11   8      842.01      755.18     63.58 o 
  -3  11   8       96.74       71.81     28.22 o 
  -2  11   8       39.17      -11.67     22.37 o 
  -1  11   8     1757.38     1869.71    102.06 o 
   0  11   8      201.73      198.56     39.48 o 
   1  11   8      134.87      261.74     56.07 o 
   2  11   8      758.44      809.72     64.79 o 
   3  11   8      620.87      692.46     60.97 o 
   4  11   8      401.19      386.22     49.25 o 
   5  11   8     1896.90     2065.09    110.64 o 
   6  11   8      330.02      528.67     68.88 o 
   7  11   8      642.71      785.97    121.49 o 
  -6  12   8      385.49      419.46    147.10 o 
  -5  12   8      248.38      210.62     49.97 o 
  -4  12   8       29.90       41.67     35.10 o 
  -3  12   8      501.16      409.93     56.73 o 
  -2  12   8      360.04      316.96     42.73 o 
  -1  12   8        0.00       13.87     25.27 o 
   0  12   8       53.18       60.40     43.62 o 
   1  12   8      865.44      852.22     71.10 o 
   2  12   8        0.40      -18.37     34.35 o 
   3  12   8      529.37      572.82     60.22 o 
   4  12   8      692.36      824.21     87.41 o 
 -15   0   9     1170.44     1221.87    127.17 o 
 -13   0   9      337.45      286.48     70.97 o 
 -11   0   9     3136.24     2910.65    150.34 o 
  -9   0   9     1966.36     1917.00    112.98 o 
  -7   0   9     3281.71     3326.84     67.95 o 
  -5   0   9    26663.56    27469.48    335.42 o 
  -3   0   9    14139.64    14270.88    209.57 o 
  -1   0   9      931.54      881.03     29.96 o 
   1   0   9    19380.36    18295.24    204.97 o 
   3   0   9     2264.75     2102.74    103.16 o 
   5   0   9      147.11      222.80     30.04 o 
   7   0   9     3098.46     3094.35     93.76 o 
   9   0   9     1000.98      917.62     58.08 o 
  11   0   9      125.98      254.80     63.81 o 
  13   0   9     3506.71     3655.85    193.71 o 
 -15   1   9       18.32       25.59     24.64 o 
 -14   1   9       26.33        2.72     38.89 o 
 -13   1   9      163.02      202.49     39.94 o 
 -12   1   9     1522.26     1627.05     85.06 o 
 -11   1   9       52.23       40.24     70.29 o 
 -10   1   9     3992.92     3776.37    116.22 o 
  -9   1   9      898.75     1055.77     62.65 o 
  -8   1   9       26.79       32.71     13.50 o 
  -7   1   9      990.15      954.31     33.82 o 
  -6   1   9    13568.31    13618.40    121.07 o 
  -5   1   9      370.24      362.45     19.21 o 
  -4   1   9    24479.75    24333.18    144.67 o 
  -3   1   9     1132.14     1246.35     29.44 o 
  -2   1   9     3600.40     3619.34     48.65 o 
  -1   1   9      542.89      543.41     20.67 o 
   0   1   9    10552.79    10153.64     82.06 o 
   1   1   9     1894.25     1807.20     43.87 o 
   2   1   9    14603.42    14252.15    130.43 o 
   3   1   9        2.56       12.27      9.83 o 
   4   1   9      943.56      935.12     35.82 o 
   5   1   9     1866.56     1722.48     55.77 o 
   6   1   9     3179.37     3144.22     64.78 o 
   7   1   9       13.88       12.29     11.18 o 
   8   1   9     3342.53     3270.40     92.61 o 
   9   1   9      700.32      714.55     46.07 o 
  10   1   9      745.47      827.37     86.07 o 
  11   1   9      148.69      167.27     37.98 o 
  12   1   9     1069.80     1045.65     82.28 o 
  13   1   9      226.06      194.71     45.08 o 
  14   1   9     2281.54     2312.26    113.43 o 
 -15   2   9     1250.33     1371.86     95.82 o 
 -14   2   9       90.16       71.81     27.48 o 
 -13   2   9      277.20      305.07     49.49 o 
 -12   2   9      147.10      191.82     38.11 o 
 -11   2   9     3560.19     3660.92    113.66 o 
 -10   2   9       64.12       48.49     42.30 o 
  -9   2   9     1391.09     1527.27     55.02 o 
  -8   2   9     3768.60     3751.33     81.07 o 
  -7   2   9     8227.63     7954.30     96.34 o 
  -6   2   9      226.22      248.93     21.00 o 
  -5   2   9    21692.29    21733.17    164.68 o 
  -4   2   9      245.56      287.77     16.92 o 
  -3   2   9     4987.52     5121.14     76.36 o 
  -2   2   9       75.28       74.24     13.34 o 
  -1   2   9       86.75      106.70     11.75 o 
   0   2   9      792.03      823.11     23.91 o 
   1   2   9    13338.94    13586.32    124.73 o 
   2   2   9      127.27      171.51     20.73 o 
   3   2   9    11884.57    11701.97    120.12 o 
   4   2   9     2228.55     2272.81     53.37 o 
   5   2   9       71.73      112.18     19.31 o 
   6   2   9        5.96       -0.14      9.66 o 
   7   2   9     6515.37     6302.74     96.63 o 
   8   2   9       29.40       14.62     13.79 o 
   9   2   9     2788.03     2857.35     81.48 o 
  10   2   9      103.96       84.60     30.77 o 
  11   2   9      211.47      223.94     39.73 o 
  12   2   9       23.82       60.21     32.89 o 
  13   2   9     1479.36     1496.64     97.66 o 
  14   2   9       55.10       90.81     35.05 o 
 -15   3   9      242.49      269.87     45.10 o 
 -14   3   9       78.66       99.63     35.99 o 
 -13   3   9      128.03      108.21     50.19 o 
 -12   3   9     1535.62     1595.00     83.14 o 
 -11   3   9       15.53       20.15     21.80 o 
 -10   3   9     2451.87     2476.33     93.05 o 
  -9   3   9        8.51       34.87     17.01 o 
  -8   3   9     3312.91     3379.81     88.99 o 
  -7   3   9     1676.43     1659.68     55.78 o 
  -6   3   9    13594.96    13273.63    153.68 o 
  -5   3   9     1056.99     1033.15     35.76 o 
  -4   3   9    10746.41    10643.22    111.57 o 
  -3   3   9      140.88      149.08     16.93 o 
  -2   3   9       45.65       46.71      9.04 o 
  -1   3   9     2826.74     2718.60     43.59 o 
   0   3   9     5259.83     5189.88     61.13 o 
   1   3   9     2239.43     2213.65     47.76 o 
   2   3   9     7218.05     6957.64     91.26 o 
   3   3   9     1525.45     1534.01     57.31 o 
   4   3   9     2333.43     2274.38     54.31 o 
   5   3   9      333.92      333.00     26.67 o 
   6   3   9     2717.43     2735.54     62.70 o 
   7   3   9      515.67      542.44     34.17 o 
   8   3   9     5510.57     5379.54    110.56 o 
   9   3   9      107.42      113.82     24.14 o 
  10   3   9       72.98       89.77     24.37 o 
  11   3   9      367.86      278.57     44.44 o 
  12   3   9     1373.29     1255.49    199.84 o 
  13   3   9        7.85       34.44     30.09 o 
  14   3   9      924.13      990.50    154.76 o 
 -14   4   9      184.68      141.02     52.12 o 
 -13   4   9      330.06      324.71     95.04 o 
 -12   4   9        0.19       21.63     23.50 o 
 -11   4   9     1602.64     1579.13     82.48 o 
 -10   4   9      134.87      141.38     32.91 o 
  -9   4   9       85.64       95.17     29.59 o 
  -8   4   9       35.81       53.50     19.05 o 
  -7   4   9     3356.32     3264.78     79.42 o 
  -6   4   9      658.52      679.48     41.71 o 
  -5   4   9     7744.06     7674.02    112.31 o 
  -4   4   9      103.04       99.20     15.13 o 
  -3   4   9     2971.85     2803.28     57.96 o 
  -2   4   9     1486.38     1416.65     43.30 o 
  -1   4   9     1376.05     1519.65     34.30 o 
   0   4   9      411.59      354.64     20.12 o 
   1   4   9     7782.40     7326.97     92.09 o 
   2   4   9     6121.94     5817.67     84.54 o 
   3   4   9     1616.70     1529.10     45.33 o 
   4   4   9     3872.48     3837.30     89.78 o 
   5   4   9     1143.41     1093.83     41.06 o 
   6   4   9     1353.52     1370.46     46.00 o 
   7   4   9     2462.59     2357.75     61.54 o 
   8   4   9      660.64      607.62     46.42 o 
   9   4   9      994.97     1069.43    119.62 o 
  10   4   9      344.12      394.29     51.37 o 
  11   4   9        2.18      -12.95     23.37 o 
  12   4   9      306.85      417.24     55.78 o 
  13   4   9     1321.08     1390.58     97.16 o 
 -14   5   9      350.08      322.64     52.58 o 
 -13   5   9      285.01      307.19     84.76 o 
 -12   5   9     1646.92     1505.30     95.83 o 
 -11   5   9       15.37       24.81     26.69 o 
 -10   5   9      115.66      162.64     50.00 o 
  -9   5   9       57.91       80.89     22.93 o 
  -8   5   9       31.75       30.04     18.50 o 
  -7   5   9     1067.45      989.25     52.42 o 
  -6   5   9     2281.33     2183.26     55.15 o 
  -5   5   9       72.27       64.22     16.33 o 
  -4   5   9     7287.71     7289.33    102.27 o 
  -3   5   9       39.02       60.55     13.39 o 
  -2   5   9       31.13       38.06     11.47 o 
  -1   5   9     1994.40     1929.50     50.00 o 
   0   5   9     5512.48     5486.30     71.21 o 
   1   5   9      123.37      148.21     18.44 o 
   2   5   9     2513.57     2409.45     56.68 o 
   3   5   9     3537.59     3492.72     69.63 o 
   4   5   9       55.96       47.36     16.32 o 
   5   5   9     3408.75     3313.99     71.93 o 
   6   5   9       14.51       10.80     13.74 o 
   7   5   9     1558.46     1597.91     53.23 o 
   8   5   9     1540.55     1634.79     65.35 o 
   9   5   9       78.61       75.39     21.73 o 
  10   5   9     1246.30     1298.77     79.88 o 
  11   5   9      293.10      302.61     37.95 o 
  12   5   9      395.45      349.18     52.68 o 
  13   5   9        3.38       56.46     34.38 o 
 -13   6   9      865.72      703.11     82.38 o 
 -12   6   9      476.09      455.07    102.99 o 
 -11   6   9     1262.45     1279.61     85.06 o 
 -10   6   9      449.14      448.97     59.68 o 
  -9   6   9       43.34       56.94     48.86 o 
  -8   6   9     2405.56     2241.41     75.08 o 
  -7   6   9     1906.80     1769.33     67.11 o 
  -6   6   9      415.14      442.08     40.65 o 
  -5   6   9     6809.31     6777.42    101.93 o 
  -4   6   9      404.55      428.68     31.13 o 
  -3   6   9      588.32      557.36     34.10 o 
  -2   6   9       14.96        9.86     12.14 o 
  -1   6   9      496.37      498.92     33.31 o 
   0   6   9       23.37       17.44     14.20 o 
   1   6   9     4049.36     3978.99    103.65 o 
   2   6   9      100.34       87.67     18.07 o 
   3   6   9      644.88      603.77     36.66 o 
   4   6   9     1006.18     1061.11     43.75 o 
   5   6   9       12.75       48.99     15.65 o 
   6   6   9     2888.83     2896.37     71.02 o 
   7   6   9      569.16      579.66     49.25 o 
   8   6   9      246.65      258.34     41.05 o 
   9   6   9      673.09      687.02     69.81 o 
  10   6   9      276.32      294.58     37.88 o 
  11   6   9        4.56        5.92     21.10 o 
  12   6   9        5.06       -9.00     29.92 o 
 -13   7   9      315.85      284.15     54.19 o 
 -12   7   9     1473.10     1244.71    100.43 o 
 -11   7   9       23.10       16.66     46.67 o 
 -10   7   9      807.72      937.22     61.05 o 
  -9   7   9      732.06      652.61     52.68 o 
  -8   7   9     1801.84     1802.79     71.06 o 
  -7   7   9     1055.08     1041.24     60.33 o 
  -6   7   9     4335.77     4163.91    102.58 o 
  -5   7   9      665.00      650.16     39.19 o 
  -4   7   9      890.18      927.55     49.05 o 
  -3   7   9      789.99      733.76     40.61 o 
  -2   7   9      394.99      390.01     33.39 o 
  -1   7   9      298.80      337.98     30.81 o 
   0   7   9      876.65      920.26     52.32 o 
   1   7   9       34.81       19.25     31.49 o 
   2   7   9     1714.99     2072.47     72.83 o 
   3   7   9       49.08       78.73     19.83 o 
   4   7   9      207.05      275.74     27.79 o 
   5   7   9     1620.23     1686.95     56.83 o 
   6   7   9     1490.33     1514.59     54.15 o 
   7   7   9      488.17      565.14     47.05 o 
   8   7   9     1053.24     1124.56     64.29 o 
   9   7   9        1.87      -10.24     19.59 o 
  10   7   9        1.38        4.07     28.51 o 
  11   7   9        5.79       10.06     30.45 o 
  12   7   9       82.99      160.95    100.94 o 
 -12   8   9       45.30       32.41     47.58 o 
 -11   8   9     1728.60     1756.73     81.44 o 
 -10   8   9        8.28        7.60     23.22 o 
  -9   8   9        0.60       15.23     23.03 o 
  -8   8   9      185.86      196.49     33.00 o 
  -7   8   9     2024.93     2149.60     80.53 o 
  -6   8   9      318.75      351.64     41.94 o 
  -5   8   9     1552.52     1479.89     64.57 o 
  -4   8   9      174.46      177.73     29.11 o 
  -3   8   9       34.42       31.65     19.29 o 
  -2   8   9       15.79       15.81     23.01 o 
  -1   8   9      881.65      962.27     49.05 o 
   0   8   9        4.94       50.44     22.90 o 
   1   8   9      744.44      870.57     56.72 o 
   2   8   9      267.80      290.31     38.50 o 
   3   8   9     1647.69     1764.99    100.32 o 
   4   8   9     1423.21     1501.92     68.66 o 
   5   8   9       51.16       58.55     18.76 o 
   6   8   9      102.85      140.42     28.21 o 
   7   8   9     2104.58     2089.03     78.90 o 
   8   8   9      453.70      495.45     46.87 o 
   9   8   9      705.47      792.54     60.76 o 
  10   8   9       43.04       21.69     24.28 o 
  11   8   9       27.10       48.47     51.19 o 
 -11   9   9      278.51      226.38     38.56 o 
 -10   9   9      505.25      586.19     67.78 o 
  -9   9   9        4.29       -9.83     21.77 o 
  -8   9   9        5.50       38.26     26.13 o 
  -7   9   9      123.62      112.71     28.47 o 
  -6   9   9      878.73      877.62     61.43 o 
  -5   9   9      216.79      166.76     30.39 o 
  -4   9   9     3251.87     3093.55     80.31 o 
  -3   9   9      235.53      313.17     42.36 o 
  -2   9   9       28.80       70.73     22.26 o 
  -1   9   9       38.38       89.37     28.40 o 
   0   9   9     2858.78     2690.69     90.61 o 
   1   9   9      517.14      573.69     51.43 o 
   2   9   9     2153.79     2155.61     82.78 o 
   3   9   9     1143.40     1144.62     67.15 o 
   4   9   9      114.70      120.57     31.42 o 
   5   9   9      346.58      381.21     80.33 o 
   6   9   9      427.45      471.67    110.08 o 
   7   9   9     1003.76     1020.33     65.39 o 
   8   9   9     1044.32     1090.73     69.23 o 
   9   9   9      263.46      277.50     42.77 o 
  -9  10   9      197.34      130.74     33.98 o 
  -8  10   9       54.63       39.04     28.09 o 
  -7  10   9        7.51        3.44     22.95 o 
  -6  10   9      128.95      148.52     30.79 o 
  -5  10   9     1685.55     1641.67     95.95 o 
  -4  10   9        0.12       14.91     27.67 o 
  -3  10   9     1811.20     1947.48     68.06 o 
  -2  10   9        0.62       34.69     30.31 o 
  -1  10   9     1572.24     1653.75     79.39 o 
   0  10   9        3.81        6.16     26.60 o 
   1  10   9     2759.90     2762.54    102.52 o 
   2  10   9      230.96      271.35     42.78 o 
   3  10   9      271.91      280.17     43.32 o 
   4  10   9     1047.55     1185.87     72.97 o 
   5  10   9       15.43       -9.52     39.57 o 
   6  10   9     1095.76     1100.80    111.05 o 
   7  10   9      459.54      596.26     71.79 o 
   8  10   9      301.18      464.97     63.81 o 
  -7  11   9       46.84       68.64     61.06 o 
  -6  11   9      581.19      616.85     77.57 o 
  -5  11   9        0.23       53.01     27.36 o 
  -4  11   9      649.23      697.11     83.19 o 
  -3  11   9       54.42       27.43     55.39 o 
  -2  11   9       11.14        4.27     23.21 o 
  -1  11   9      229.12      257.37     43.69 o 
   0  11   9     1268.33     1317.78     79.80 o 
   1  11   9       14.83       25.73     29.97 o 
   2  11   9      516.29      720.81     63.91 o 
   3  11   9       56.03       50.42     32.83 o 
   4  11   9      378.58      468.82     55.96 o 
   5  11   9     1140.05     1230.44    100.52 o 
   6  11   9      295.39      309.07     56.82 o 
  -5  12   9      794.99      948.89    119.85 o 
  -4  12   9        0.52       13.37     34.82 o 
  -3  12   9       96.05      136.50     40.91 o 
  -2  12   9      153.79      116.68     35.56 o 
  -1  12   9       18.22       34.08     42.03 o 
   0  12   9       36.48       22.82     34.56 o 
   1  12   9      603.86      682.32     64.42 o 
   2  12   9       10.42        2.40     32.28 o 
   3  12   9     1423.95     1524.86     89.11 o 
 -14   0  10      464.86      464.40     87.54 o 
 -12   0  10      816.19      847.74    103.33 o 
 -10   0  10     2772.12     2809.70    144.66 o 
  -8   0  10    10087.92    10250.41    166.60 o 
  -6   0  10        6.53       -5.49     19.63 o 
  -4   0  10    10735.18    10510.79    119.16 o 
  -2   0  10    30686.62    32060.28    222.82 o 
   0   0  10      320.63      313.39     19.56 o 
   2   0  10     9990.39    10180.27    158.91 o 
   4   0  10      667.51      715.84     49.42 o 
   6   0  10      705.80      851.70     83.85 o 
   8   0  10     2114.01     2123.10     81.66 o 
  10   0  10     4589.11     4385.27    190.98 o 
  12   0  10      813.44      751.22    103.78 o 
  14   0  10       39.10      -58.76     39.17 o 
 -15   1  10     1415.25     1389.67     97.35 o 
 -14   1  10        6.62      -39.25     26.17 o 
 -13   1  10       10.67       -1.94     25.59 o 
 -12   1  10      301.68      267.38     45.87 o 
 -11   1  10     2653.96     2826.92    108.95 o 
 -10   1  10      573.35      561.66     57.00 o 
  -9   1  10     8370.24     8182.83    127.83 o 
  -8   1  10        3.79      -17.45     18.12 o 
  -7   1  10      386.81      369.84     25.90 o 
  -6   1  10      209.02      210.91     23.11 o 
  -5   1  10     2385.17     2448.26     61.36 o 
  -4   1  10     1370.78     1368.00     32.98 o 
  -3   1  10    19555.83    19601.24    129.79 o 
  -2   1  10       14.64       19.09      8.69 o 
  -1   1  10     6344.20     5954.80     65.35 o 
   0   1  10      139.61      103.16     11.56 o 
   1   1  10     3038.80     3194.98     60.78 o 
   2   1  10      104.93      142.69     18.05 o 
   3   1  10     3881.77     4064.46     71.73 o 
   4   1  10       17.16       13.97     10.79 o 
   5   1  10       33.40       16.91     13.86 o 
   6   1  10     1684.21     1586.78     59.84 o 
   7   1  10     1150.78     1022.58     42.57 o 
   8   1  10       23.10       20.77     30.86 o 
   9   1  10     6032.88     5804.56    133.24 o 
  10   1  10       45.31      110.20     29.29 o 
  11   1  10     2655.65     2560.51    109.44 o 
  12   1  10        4.44       36.15     37.70 o 
  13   1  10       10.56       64.56     37.85 o 
  14   1  10       26.05       56.55     48.71 o 
 -15   2  10       29.28       87.81     36.57 o 
 -14   2  10      674.63      681.70    113.04 o 
 -13   2  10      313.16      305.63     49.74 o 
 -12   2  10      388.41      355.80     51.91 o 
 -11   2  10      222.58      199.21     82.15 o 
 -10   2  10     6176.17     6150.24    143.20 o 
  -9   2  10      124.45      158.74     24.91 o 
  -8   2  10     3084.04     2967.46     75.19 o 
  -7   2  10      912.90      973.75     36.69 o 
  -6   2  10     3139.20     3196.01     61.95 o 
  -5   2  10      221.70      251.86     21.92 o 
  -4   2  10     6959.05     6704.73    111.73 o 
  -3   2  10     4472.26     4428.87     92.14 o 
  -2   2  10     5807.37     5640.84     76.91 o 
  -1   2  10      103.30       93.61     14.94 o 
   0   2  10      221.43      199.86     15.39 o 
   1   2  10       58.79       47.02     13.29 o 
   2   2  10     2880.81     2835.51     67.46 o 
   3   2  10      162.82      193.76     20.64 o 
   4   2  10     4805.25     4743.50     79.96 o 
   5   2  10      608.84      623.86     34.37 o 
   6   2  10       27.91       21.57     13.01 o 
   7   2  10      240.81      242.66     29.61 o 
   8   2  10     6408.27     5933.06     99.32 o 
   9   2  10      147.12      129.59     24.98 o 
  10   2  10     3089.73     3077.59    108.33 o 
  11   2  10        0.36      -29.07     21.49 o 
  12   2  10      459.20      527.79     59.94 o 
  13   2  10       17.16       20.22     34.47 o 
 -14   3  10     1164.68     1224.23     93.53 o 
 -13   3  10      463.71      403.72     54.83 o 
 -12   3  10       88.92      111.28     50.76 o 
 -11   3  10     1665.03     1547.76     79.33 o 
 -10   3  10        4.55        0.03     22.41 o 
  -9   3  10     5538.49     5521.26    108.57 o 
  -8   3  10       15.47       26.58     16.02 o 
  -7   3  10      365.97      457.68     35.91 o 
  -6   3  10      553.10      545.29     37.43 o 
  -5   3  10     3732.13     3749.44     94.94 o 
  -4   3  10      626.84      653.67     36.81 o 
  -3   3  10     8034.46     8068.48    112.99 o 
  -2   3  10      659.40      556.60     22.86 o 
  -1   3  10     6483.42     6122.21     81.44 o 
   0   3  10     2737.53     2694.13     45.61 o 
   1   3  10       27.00       56.22     13.40 o 
   2   3  10       18.81        9.52     12.24 o 
   3   3  10     4190.28     4158.19     74.18 o 
   4   3  10     1014.98      944.13     38.34 o 
   5   3  10     3141.12     3093.80     67.70 o 
   6   3  10       31.37       13.14     13.32 o 
   7   3  10      132.74      156.85     21.99 o 
   8   3  10      797.31      804.04     68.05 o 
   9   3  10     3923.96     3839.29    123.98 o 
  10   3  10       56.72       39.67     20.70 o 
  11   3  10     1631.34     1772.83     90.62 o 
  12   3  10       19.26       21.29     33.61 o 
  13   3  10      102.33       95.15     37.80 o 
 -14   4  10      888.40      832.52    117.07 o 
 -13   4  10     1036.77     1152.36     82.01 o 
 -12   4  10      179.06      185.17     60.12 o 
 -11   4  10        4.33        2.05     24.96 o 
 -10   4  10     2273.58     2316.67    104.75 o 
  -9   4  10        3.57       39.96     18.84 o 
  -8   4  10     6496.58     6499.01    119.30 o 
  -7   4  10       21.36       21.19     16.67 o 
  -6   4  10     1288.27     1352.94     44.03 o 
  -5   4  10        7.77        0.23     11.21 o 
  -4   4  10     6967.33     6906.37     95.31 o 
  -3   4  10      171.75      154.88     18.77 o 
  -2   4  10    11582.71    11602.07    122.84 o 
  -1   4  10     2864.58     2770.91     57.96 o 
   0   4  10     3694.29     3694.81     56.06 o 
   1   4  10       22.50       33.93     10.17 o 
   2   4  10      526.45      562.93     32.70 o 
   3   4  10      419.09      391.28     29.16 o 
   4   4  10     2700.51     2718.24     63.30 o 
   5   4  10       40.43       47.05     16.28 o 
   6   4  10     1398.52     1353.40     48.05 o 
   7   4  10     1529.42     1501.50     51.48 o 
   8   4  10      957.91      969.15     56.57 o 
   9   4  10       39.44       18.97     24.09 o 
  10   4  10     3333.23     3367.25     97.79 o 
  11   4  10      109.00       94.00     34.37 o 
  12   4  10     1507.12     1535.67    233.51 o 
  13   4  10       42.43       62.46     33.62 o 
 -14   5  10      871.47      720.50     72.20 o 
 -13   5  10       61.31       58.16     35.61 o 
 -12   5  10      716.80      633.02     66.86 o 
 -11   5  10      531.84      571.75     60.85 o 
 -10   5  10        8.46       11.50     19.26 o 
  -9   5  10     2921.36     2864.71     85.40 o 
  -8   5  10      166.78      149.96     27.59 o 
  -7   5  10     4394.67     4245.76     98.46 o 
  -6   5  10      150.23      195.77     26.61 o 
  -5   5  10      167.30      200.48     22.20 o 
  -4   5  10     1082.03     1049.64     52.48 o 
  -3   5  10    11526.47    11396.27    135.01 o 
  -2   5  10     1249.34     1281.85     44.73 o 
  -1   5  10     9150.80     9244.34    113.72 o 
   0   5  10      442.83      448.57     29.60 o 
   1   5  10      101.73       91.05     16.41 o 
   2   5  10       37.77       17.41     16.94 o 
   3   5  10     5296.10     5197.41     88.55 o 
   4   5  10      475.93      459.16     32.89 o 
   5   5  10     1233.27     1322.87     47.87 o 
   6   5  10       45.56       31.44     16.03 o 
   7   5  10       88.50       73.43     19.73 o 
   8   5  10       88.44      102.80     25.41 o 
   9   5  10     1543.69     1549.69     67.47 o 
  10   5  10       37.41        4.94     20.32 o 
  11   5  10     3883.25     3845.84    194.56 o 
  12   5  10        1.07       38.90     55.64 o 
 -13   6  10      345.72      197.62     46.62 o 
 -12   6  10       33.51       -6.01     27.53 o 
 -11   6  10     1145.95     1258.32     88.28 o 
 -10   6  10      833.82      774.60     55.58 o 
  -9   6  10        1.95        5.22     19.83 o 
  -8   6  10     3201.11     3177.32    120.58 o 
  -7   6  10      309.02      374.81     39.29 o 
  -6   6  10      805.89      786.35     50.24 o 
  -5   6  10     1283.90     1216.15     52.28 o 
  -4   6  10     3841.05     3919.81     78.93 o 
  -3   6  10     1359.34     1333.54     48.84 o 
  -2   6  10     6307.76     6487.37    100.79 o 
  -1   6  10      122.53      146.30     22.65 o 
   0   6  10     2243.45     2214.82     58.76 o 
   1   6  10     1309.39     1194.58     56.65 o 
   2   6  10      834.89      783.78     39.77 o 
   3   6  10      358.60      354.16     29.87 o 
   4   6  10     7088.78     7148.04    110.33 o 
   5   6  10      327.21      338.74     39.97 o 
   6   6  10      400.05      464.69     36.01 o 
   7   6  10      515.02      491.80     46.02 o 
   8   6  10      670.51      639.71     51.78 o 
   9   6  10        6.58       -1.61     32.01 o 
  10   6  10     2887.29     2934.82     96.78 o 
  11   6  10       67.80       43.13     24.42 o 
  12   6  10     1988.44     2257.43    173.21 o 
 -12   7  10     1077.34      983.22     84.18 o 
 -11   7  10       48.08       97.07     37.77 o 
 -10   7  10      225.99      200.40     33.09 o 
  -9   7  10     3135.07     3054.92     95.01 o 
  -8   7  10        2.92      -10.16     20.75 o 
  -7   7  10     2809.95     2809.60    113.72 o 
  -6   7  10       12.51       55.76     21.77 o 
  -5   7  10      903.46      967.34     45.56 o 
  -4   7  10     1094.89     1098.91     48.13 o 
  -3   7  10     3446.65     3320.74     75.62 o 
  -2   7  10      224.74      252.40     27.40 o 
  -1   7  10     2476.58     2370.32     65.20 o 
   0   7  10      947.38     1043.91     58.40 o 
   1   7  10     1099.11     1077.67     59.90 o 
   2   7  10      138.51      192.50     31.31 o 
   3   7  10     3931.11     3930.79    102.16 o 
   4   7  10       19.29       -9.41     14.48 o 
   5   7  10     5336.54     5516.00    102.65 o 
   6   7  10      296.03      366.64     34.16 o 
   7   7  10       29.92       -8.53     18.31 o 
   8   7  10      462.23      493.25     46.97 o 
   9   7  10     2085.19     2177.51    109.60 o 
  10   7  10       24.68      -32.85     21.90 o 
  11   7  10     1408.63     1577.17     77.06 o 
 -11   8  10      292.47      223.49     38.57 o 
 -10   8  10     1000.78      998.85     67.88 o 
  -9   8  10       44.64       23.87     23.06 o 
  -8   8  10     2975.97     2891.38     95.38 o 
  -7   8  10      309.91      322.90     49.53 o 
  -6   8  10      475.42      533.19     49.14 o 
  -5   8  10        9.86       22.56     21.54 o 
  -4   8  10     1627.42     1558.77     73.63 o 
  -3   8  10      319.42      317.41     33.35 o 
  -2   8  10     2574.09     2541.17     73.32 o 
  -1   8  10     1139.47     1141.14     54.21 o 
   0   8  10     2652.02     2603.73     87.53 o 
   1   8  10      466.51      508.32     47.94 o 
   2   8  10      787.42      916.94     59.98 o 
   3   8  10       18.12       18.20     31.03 o 
   4   8  10     5789.82     6008.24    131.36 o 
   5   8  10       32.27       50.87     22.32 o 
   6   8  10     1283.56     1318.01     65.74 o 
   7   8  10       29.67       77.11     24.53 o 
   8   8  10      476.81      561.39     52.85 o 
   9   8  10      179.35      165.54     33.91 o 
  10   8  10      715.14      769.32     78.10 o 
 -10   9  10       27.44       27.90     27.63 o 
  -9   9  10      855.41      775.71     66.06 o 
  -8   9  10      183.21      178.75     33.49 o 
  -7   9  10      991.67     1079.05     69.56 o 
  -6   9  10       96.16       77.59     27.72 o 
  -5   9  10        0.23      -17.60     19.99 o 
  -4   9  10       88.89      111.88     22.66 o 
  -3   9  10     2955.97     2998.28    135.52 o 
  -2   9  10      358.76      383.96     38.30 o 
  -1   9  10     2787.73     2886.17     95.27 o 
   0   9  10     1616.61     1543.79     73.70 o 
   1   9  10      184.86      187.75     34.14 o 
   2   9  10      204.51      183.90     34.84 o 
   3   9  10     2039.28     2191.82     85.69 o 
   4   9  10        1.68      -11.30     25.92 o 
   5   9  10     2424.20     2430.27     89.61 o 
   6   9  10       95.95      128.09     38.52 o 
   7   9  10      100.65       82.00     76.13 o 
   8   9  10      190.24      128.56     44.90 o 
   9   9  10      400.68      368.16     46.71 o 
  -9  10  10       58.99       69.32     33.60 o 
  -8  10  10      944.15      936.31     70.28 o 
  -7  10  10       25.35       53.44     26.49 o 
  -6  10  10      831.72      788.04     61.48 o 
  -5  10  10       34.24       44.12     27.10 o 
  -4  10  10      711.42      783.97     58.94 o 
  -3  10  10       29.33       29.39     33.81 o 
  -2  10  10     4507.24     4364.89    122.13 o 
  -1  10  10      266.33      363.87     47.22 o 
   0  10  10       51.66      117.03     34.04 o 
   1  10  10      577.32      673.74     61.88 o 
   2  10  10     1666.29     1782.82     82.02 o 
   3  10  10      579.35      614.66     59.95 o 
   4  10  10     1453.50     1578.19     79.37 o 
   5  10  10       18.07       53.89     33.01 o 
   6  10  10      466.53      411.66     60.69 o 
   7  10  10      366.11      326.55     58.62 o 
  -7  11  10      745.11      911.74    158.23 o 
  -6  11  10        4.02      -29.41     28.74 o 
  -5  11  10        9.21       22.25     38.16 o 
  -4  11  10       15.34        8.16     40.95 o 
  -3  11  10     1646.46     1626.13     79.57 o 
  -2  11  10       12.07      -49.06     32.71 o 
  -1  11  10     1149.70     1095.22     75.19 o 
   0  11  10      216.16      174.36     40.94 o 
   1  11  10      693.66      636.98     62.73 o 
   2  11  10     1235.07     1497.98     88.65 o 
   3  11  10     1737.63     1725.13     90.58 o 
   4  11  10      429.22      451.68     71.22 o 
   5  11  10      918.71     1097.45    257.58 o 
  -3  12  10        1.19       13.15     33.27 o 
  -2  12  10      376.61      386.35     47.82 o 
  -1  12  10       63.02      172.85     49.36 o 
   0  12  10       24.18        6.22     33.76 o 
   1  12  10      360.31      335.24     51.81 o 
   2  12  10      498.55      542.26     59.63 o 
 -15   0  11      971.62     1127.51    131.94 o 
 -13   0  11      375.61      467.47     86.07 o 
 -11   0  11       85.38      106.28     46.67 o 
  -9   0  11        4.77       63.59     36.90 o 
  -7   0  11     5851.57     6159.35    138.24 o 
  -5   0  11     8309.22     8387.74    111.93 o 
  -3   0  11     2789.13     2823.08     60.93 o 
  -1   0  11     2326.27     2215.46     50.19 o 
   1   0  11     2282.87     2084.92     72.86 o 
   3   0  11      134.76      107.76     25.26 o 
   5   0  11     3513.74     3360.23    100.16 o 
   7   0  11     5102.04     4954.40    127.75 o 
   9   0  11     2848.61     2807.74    135.40 o 
  11   0  11      290.93      363.35     77.21 o 
  13   0  11     3452.68     3260.03    186.78 o 
 -14   1  11      314.16      374.01     55.95 o 
 -13   1  11        2.06       -8.40     27.16 o 
 -12   1  11      206.63      200.15     44.06 o 
 -11   1  11        9.93      -32.43     25.55 o 
 -10   1  11       37.72       23.79     24.76 o 
  -9   1  11      355.57      350.50     77.67 o 
  -8   1  11     3663.12     3684.49     71.91 o 
  -7   1  11      181.87      183.68     18.74 o 
  -6   1  11     8112.71     8413.90    102.39 o 
  -5   1  11        1.47       14.18     12.04 o 
  -4   1  11     5423.39     5373.63     78.57 o 
  -3   1  11      194.28      204.02     17.11 o 
  -2   1  11      154.53      160.16     15.41 o 
  -1   1  11      244.45      253.38     17.28 o 
   0   1  11     5733.67     5867.92     84.02 o 
   1   1  11     2033.10     1941.34     50.34 o 
   2   1  11     1440.53     1330.27     43.29 o 
   3   1  11      115.41      107.13     16.47 o 
   4   1  11     1261.81     1379.38     45.42 o 
   5   1  11      187.20      216.39     26.59 o 
   6   1  11     3574.32     3471.03     87.11 o 
   7   1  11        0.03      -13.24     12.86 o 
   8   1  11     3199.96     3151.78     86.23 o 
   9   1  11       18.18       -4.95     22.58 o 
  10   1  11      109.53      154.02     35.34 o 
  11   1  11      356.08      271.99     44.90 o 
  12   1  11     1746.16     1564.75     98.48 o 
  13   1  11        0.01       -0.19     32.22 o 
 -14   2  11        0.99        0.54     26.79 o 
 -13   2  11      537.68      494.05     95.55 o 
 -12   2  11       60.92       74.64     32.36 o 
 -11   2  11      437.27      419.18     53.66 o 
 -10   2  11        0.00       25.66     36.45 o 
  -9   2  11      935.32      929.56     60.90 o 
  -8   2  11       63.35       53.48     19.21 o 
  -7   2  11    11346.14    11825.00    150.11 o 
  -6   2  11       50.28       60.87     14.31 o 
  -5   2  11     3136.62     3074.55     89.34 o 
  -4   2  11      429.77      413.83     26.90 o 
  -3   2  11      667.37      711.12     36.37 o 
  -2   2  11        0.09       -8.51      8.43 o 
  -1   2  11     1240.83     1294.34     32.62 o 
   0   2  11      452.79      441.49     27.85 o 
   1   2  11     2643.95     2648.85     58.23 o 
   2   2  11      663.11      692.04     39.62 o 
   3   2  11      264.71      261.51     24.74 o 
   4   2  11      292.81      277.45     25.63 o 
   5   2  11     4704.85     4642.02     83.97 o 
   6   2  11      243.04      226.72     25.58 o 
   7   2  11     5996.23     5673.70    197.34 o 
   8   2  11      129.11      174.10     23.75 o 
   9   2  11       59.47       64.97     20.83 o 
  10   2  11      292.82      337.67     36.09 o 
  11   2  11     1027.34      991.23     79.24 o 
  12   2  11       22.70       78.39     30.86 o 
  13   2  11      624.76      618.03     68.92 o 
 -14   3  11      311.73      324.34     84.54 o 
 -13   3  11       12.33       30.89     31.59 o 
 -12   3  11      926.78     1190.31    120.81 o 
 -11   3  11      220.38      258.77     43.52 o 
 -10   3  11      339.57      360.28     82.55 o 
  -9   3  11     1032.61     1032.74     51.95 o 
  -8   3  11     5279.47     5294.98    133.82 o 
  -7   3  11       80.86       67.28     18.55 o 
  -6   3  11     2217.98     2327.92     66.41 o 
  -5   3  11      283.98      306.37     31.88 o 
  -4   3  11     1173.94     1140.13     44.74 o 
  -3   3  11       20.77       31.50     14.29 o 
  -2   3  11      787.40      803.24     37.70 o 
  -1   3  11      797.22      794.40     27.71 o 
   0   3  11     2201.94     2111.60     51.02 o 
   1   3  11      119.81      133.28     18.13 o 
   2   3  11     2188.81     2082.26     53.50 o 
   3   3  11      589.45      567.77     34.09 o 
   4   3  11     3034.22     3013.99     67.32 o 
   5   3  11      846.97      855.54     41.61 o 
   6   3  11     9345.53     9202.78    125.25 o 
   7   3  11      758.76      805.47     43.24 o 
   8   3  11     2618.58     2511.52     80.57 o 
   9   3  11      226.19      201.38     30.28 o 
  10   3  11      830.00      752.30     55.25 o 
  11   3  11       25.05      -47.18     31.45 o 
  12   3  11     1303.49     1251.56    113.66 o 
  13   3  11        1.08      -32.24     67.62 o 
 -14   4  11        1.05       57.82     34.54 o 
 -13   4  11      837.17      831.61    113.21 o 
 -12   4  11       48.47       24.20     32.81 o 
 -11   4  11        3.45      -13.08     24.58 o 
 -10   4  11     1009.49     1017.46     72.57 o 
  -9   4  11     1552.17     1595.68     72.34 o 
  -8   4  11      587.43      537.41     42.92 o 
  -7   4  11     2602.40     2689.00     76.47 o 
  -6   4  11       52.63       66.37     15.96 o 
  -5   4  11     5761.77     5558.39     88.82 o 
  -4   4  11        0.05        4.19     11.40 o 
  -3   4  11      111.35      123.09     17.28 o 
  -2   4  11       29.20       19.51     18.60 o 
  -1   4  11     6983.64     6951.17     95.31 o 
   0   4  11     3174.71     3391.49     95.52 o 
   1   4  11     3165.73     3188.35     65.62 o 
   2   4  11      530.71      508.99     32.22 o 
   3   4  11      448.98      494.22     33.17 o 
   4   4  11      249.72      270.46     33.35 o 
   5   4  11     5813.31     5738.00    118.64 o 
   6   4  11      493.83      491.50     35.78 o 
   7   4  11     4527.57     4448.44     90.12 o 
   8   4  11      293.68      314.37     37.16 o 
   9   4  11      212.02      258.71     34.10 o 
  10   4  11        1.22       -6.54     19.79 o 
  11   4  11     1259.68     1201.86     89.21 o 
  12   4  11       43.50       26.49     35.82 o 
 -13   5  11      184.11      218.45     44.57 o 
 -12   5  11      993.25      948.29     77.65 o 
 -11   5  11      153.22      182.61     41.44 o 
 -10   5  11       58.43      106.88     26.20 o 
  -9   5  11      239.82      216.99     33.59 o 
  -8   5  11     1253.85     1252.81     58.46 o 
  -7   5  11       91.29      117.91     28.30 o 
  -6   5  11     9601.11     9814.30    150.66 o 
  -5   5  11      383.13      407.91     31.52 o 
  -4   5  11     4081.15     4042.64     78.07 o 
  -3   5  11       85.31      104.60     20.95 o 
  -2   5  11     2459.07     2494.80     60.26 o 
  -1   5  11       18.69       20.52     12.48 o 
   0   5  11     5689.42     5449.51    110.98 o 
   1   5  11     1728.07     1760.19     70.06 o 
   2   5  11       73.98      107.92     18.49 o 
   3   5  11        4.52        7.22     14.31 o 
   4   5  11     1114.78     1071.33     45.66 o 
   5   5  11      395.40      380.09     31.62 o 
   6   5  11     3415.80     3279.58     79.83 o 
   7   5  11      208.21      279.01     30.16 o 
   8   5  11     2368.05     2343.75     81.60 o 
   9   5  11        1.40       10.07     21.00 o 
  10   5  11      220.72      173.59     33.39 o 
  11   5  11        9.83       30.40     24.60 o 
  12   5  11     2159.76     2283.24    113.94 o 
 -13   6  11     2218.52     2311.42    112.30 o 
 -12   6  11      122.45      234.72     87.43 o 
 -11   6  11      324.46      371.98     55.39 o 
 -10   6  11      148.00      114.76     28.83 o 
  -9   6  11      317.83      386.80     41.41 o 
  -8   6  11      108.44       85.60     32.62 o 
  -7   6  11     4162.27     4126.43    102.69 o 
  -6   6  11       91.31      111.71     26.22 o 
  -5   6  11     5703.98     5575.58     97.07 o 
  -4   6  11      121.17      120.52     19.73 o 
  -3   6  11      123.46      149.16     20.68 o 
  -2   6  11      119.19      128.45     21.21 o 
  -1   6  11     3180.40     3251.19     72.37 o 
   0   6  11     1127.25     1092.36     57.11 o 
   1   6  11     2578.42     2505.90     79.41 o 
   2   6  11      357.78      326.84     37.26 o 
   3   6  11       85.78       83.95     18.87 o 
   4   6  11     2284.05     2219.66     63.04 o 
   5   6  11     3293.37     3501.76     81.60 o 
   6   6  11     1686.86     1565.75     72.49 o 
   7   6  11     3350.01     3409.04     97.72 o 
   8   6  11        6.86       13.76     21.99 o 
   9   6  11       30.70       40.77     45.33 o 
  10   6  11       15.44       15.47     28.92 o 
  11   6  11      949.66     1056.61     90.85 o 
 -12   7  11     1830.99     1709.89    144.54 o 
 -11   7  11       24.44       -8.70     41.39 o 
 -10   7  11      459.13      470.66     48.54 o 
  -9   7  11      336.96      354.04     47.64 o 
  -8   7  11     3479.03     3534.27    101.26 o 
  -7   7  11      234.77      246.64     33.00 o 
  -6   7  11     3056.49     3013.44     91.16 o 
  -5   7  11      139.09      138.33     26.40 o 
  -4   7  11        2.16        1.11     14.80 o 
  -3   7  11       77.61       48.71     17.09 o 
  -2   7  11     2216.75     2294.48     65.62 o 
  -1   7  11      874.99      897.69     47.26 o 
   0   7  11     3671.13     3814.21    102.96 o 
   1   7  11      246.80      198.04     33.66 o 
   2   7  11     1209.01     1253.75     64.02 o 
   3   7  11     1290.74     1309.76     65.58 o 
   4   7  11     2835.53     2871.01     98.30 o 
   5   7  11      969.76      994.42     51.00 o 
   6   7  11     4936.31     5022.07    111.33 o 
   7   7  11      326.85      291.83     36.12 o 
   8   7  11      107.24      146.56     30.58 o 
   9   7  11       80.11       83.36     26.00 o 
  10   7  11      717.09      800.70     62.60 o 
 -11   8  11      563.17      625.80     57.36 o 
 -10   8  11        9.26       -5.67     40.14 o 
  -9   8  11     2146.87     2005.07    173.22 o 
  -8   8  11       68.10       26.57     30.03 o 
  -7   8  11     4445.36     4398.89    116.33 o 
  -6   8  11      124.25      177.57     36.86 o 
  -5   8  11      978.36     1022.67     62.37 o 
  -4   8  11      988.10     1032.20     52.73 o 
  -3   8  11     2465.97     2441.86     70.83 o 
  -2   8  11      149.25      162.70     27.24 o 
  -1   8  11     3547.47     3579.79     86.26 o 
   0   8  11      134.80      220.76     49.04 o 
   1   8  11     2593.16     2690.40    139.05 o 
   2   8  11     2295.23     2318.71     84.70 o 
   3   8  11       50.22        6.75     24.25 o 
   4   8  11      244.69      269.32     39.48 o 
   5   8  11     4529.47     4657.71    121.01 o 
   6   8  11      165.18      228.32     70.68 o 
   7   8  11     2117.02     2161.88     83.39 o 
   8   8  11      182.22      183.06     31.97 o 
   9   8  11       95.19       38.86     26.02 o 
 -10   9  11      191.64      210.05     47.10 o 
  -9   9  11        4.67      -31.83     24.68 o 
  -8   9  11     1436.97     1456.90     80.05 o 
  -7   9  11        0.02      -32.36     23.02 o 
  -6   9  11     3146.32     3062.14    100.44 o 
  -5   9  11      925.14      817.57     60.90 o 
  -4   9  11      155.48      162.03     32.54 o 
  -3   9  11      334.38      393.61     39.62 o 
  -2   9  11     3386.23     3354.85     88.45 o 
  -1   9  11      143.83      157.53     34.57 o 
   0   9  11     5449.55     5675.26    135.63 o 
   1   9  11     1942.67     2119.69     85.77 o 
   2   9  11      254.61      284.17     42.99 o 
   3   9  11      864.36      835.87     64.23 o 
   4   9  11     1981.23     2057.43     84.78 o 
   5   9  11       95.43      153.11     36.52 o 
   6   9  11     1513.70     1470.79    115.76 o 
   7   9  11       90.33      131.86     37.42 o 
   8   9  11      425.91      444.34     66.91 o 
  -8  10  11       29.71       73.72     38.91 o 
  -7  10  11     1087.83      948.89     84.66 o 
  -6  10  11      278.65      277.21     41.88 o 
  -5  10  11     1728.99     1707.26     79.58 o 
  -4  10  11     1071.79      987.50     82.14 o 
  -3  10  11      103.87      136.13     40.57 o 
  -2  10  11        0.55       -1.43     32.67 o 
  -1  10  11     4049.65     4136.11    121.93 o 
   0  10  11      235.05      235.13     41.29 o 
   1  10  11     1725.93     1876.41    126.50 o 
   2  10  11     1275.03     1530.39    177.30 o 
   3  10  11      162.95      227.11     42.21 o 
   4  10  11      677.11      624.86     59.55 o 
   5  10  11      486.09      497.33     96.68 o 
   6  10  11       12.27       35.19     48.37 o 
  -6  11  11      961.71      760.19    115.14 o 
  -5  11  11     1100.20     1047.72     73.62 o 
  -4  11  11       36.98       36.80     26.95 o 
  -3  11  11      176.82      157.45     39.63 o 
  -2  11  11      647.67      708.70    126.82 o 
  -1  11  11       10.67       35.08     33.09 o 
   0  11  11     1777.06     1744.39     91.39 o 
   1  11  11      376.55      389.60     55.49 o 
   2  11  11      511.65      480.72     60.37 o 
   3  11  11     1114.74     1177.42     80.98 o 
   4  11  11       61.11       76.25     45.99 o 
 -14   0  12      353.40      453.84     94.02 o 
 -12   0  12     2085.73     2612.13    161.46 o 
 -10   0  12     4958.15     5248.11    202.11 o 
  -8   0  12     3591.68     3798.51    107.02 o 
  -6   0  12      762.10      841.11     61.37 o 
  -4   0  12    10228.58    10225.46    125.25 o 
  -2   0  12     3398.44     3211.50    102.57 o 
   0   0  12     7239.04     7290.47    177.64 o 
   2   0  12     4086.01     3831.33    156.13 o 
   4   0  12      458.99      484.84     47.57 o 
   6   0  12     1028.23      929.79     65.28 o 
   8   0  12     4412.24     4099.92    149.77 o 
  10   0  12     3630.78     3418.08    175.66 o 
  12   0  12       20.09      -42.35     45.08 o 
 -14   1  12      112.84       93.56     36.77 o 
 -13   1  12     1191.87     1039.49     84.66 o 
 -12   1  12      714.17      755.76     79.60 o 
 -11   1  12     4293.29     4646.10    259.51 o 
 -10   1  12        0.09      -17.86     22.15 o 
  -9   1  12     3382.26     3556.21    113.72 o 
  -8   1  12      478.95      515.15     40.21 o 
  -7   1  12        1.83       14.86     11.00 o 
  -6   1  12       16.54       30.30     13.48 o 
  -5   1  12     4988.52     4895.53     70.02 o 
  -4   1  12       20.14       12.27     12.61 o 
  -3   1  12     4802.21     4704.13     71.87 o 
  -2   1  12      350.58      355.48     18.53 o 
  -1   1  12      140.73      182.87     19.67 o 
   0   1  12      387.91      397.67     28.81 o 
   1   1  12     4425.18     4272.55     76.74 o 
   2   1  12     2063.85     2014.74     54.40 o 
   3   1  12     5543.79     5268.98     88.80 o 
   4   1  12       59.71       85.99     17.59 o 
   5   1  12       61.60       61.26     17.96 o 
   6   1  12      748.03      737.43     41.82 o 
   7   1  12     3707.40     3514.05     79.47 o 
   8   1  12      178.34      157.71     48.52 o 
   9   1  12     5811.10     5480.74    211.21 o 
  10   1  12        7.39       36.42     25.26 o 
  11   1  12     1029.48     1061.02    121.61 o 
  12   1  12        0.12        9.22     27.50 o 
 -14   2  12       31.67       37.47     37.47 o 
 -13   2  12      681.67      614.69     70.09 o 
 -12   2  12     4034.53     3793.19    199.56 o 
 -11   2  12      549.94      387.23     52.51 o 
 -10   2  12     4431.59     4701.76    137.47 o 
  -9   2  12      167.36      141.71     50.19 o 
  -8   2  12      221.49      254.41     29.33 o 
  -7   2  12     1052.86     1130.35     43.88 o 
  -6   2  12     1561.46     1491.81     54.00 o 
  -5   2  12      176.28      177.58     20.42 o 
  -4   2  12     3114.28     3119.11     63.48 o 
  -3   2  12      109.83      123.32     26.10 o 
  -2   2  12     1811.82     1695.58     41.49 o 
  -1   2  12      226.33      265.26     22.90 o 
   0   2  12     1283.32     1331.25     42.45 o 
   1   2  12      263.00      247.00     25.78 o 
   2   2  12     5677.43     5791.59    105.34 o 
   3   2  12      152.43      178.72     21.51 o 
   4   2  12     5166.66     5082.18    111.35 o 
   5   2  12      749.09      686.53     55.08 o 
   6   2  12     1672.31     1651.35     54.12 o 
   7   2  12       15.09       21.41     14.64 o 
   8   2  12     7412.09     7116.57    124.39 o 
   9   2  12      301.52      336.44     39.15 o 
  10   2  12     2786.35     2697.40    111.60 o 
  11   2  12       50.04       49.58     36.05 o 
  12   2  12        5.43       31.96     27.24 o 
 -14   3  12      142.12      183.87     45.73 o 
 -13   3  12      308.49      261.27     68.13 o 
 -12   3  12      166.82      109.83     58.93 o 
 -11   3  12     6431.48     7168.41    253.32 o 
 -10   3  12      375.60      405.29     49.66 o 
  -9   3  12     3336.68     3471.02     89.85 o 
  -8   3  12      331.89      338.94     37.36 o 
  -7   3  12       99.06       94.68     21.49 o 
  -6   3  12      106.28      122.16     27.84 o 
  -5   3  12     1829.96     1840.18     58.79 o 
  -4   3  12       24.13       20.94     13.35 o 
  -3   3  12     2395.14     2397.72     63.92 o 
  -2   3  12     5300.47     5239.24     91.97 o 
  -1   3  12      529.23      455.81     37.16 o 
   0   3  12     2301.31     2274.57     55.92 o 
   1   3  12     4789.71     4666.28     81.08 o 
   2   3  12      343.02      329.30     34.42 o 
   3   3  12     4815.90     4687.58     85.48 o 
   4   3  12       58.91       86.51     22.83 o 
   5   3  12       94.14       82.74     20.39 o 
   6   3  12        0.53      -13.10     13.14 o 
   7   3  12     4780.16     4744.11     94.06 o 
   8   3  12        0.56      -11.41     20.35 o 
   9   3  12     4190.64     4050.39    107.89 o 
  10   3  12       39.27       56.79     23.53 o 
  11   3  12      388.29      364.06     61.88 o 
  12   3  12      406.61      377.95     54.47 o 
 -13   4  12       60.93      110.14     57.34 o 
 -12   4  12     1629.44     1483.60    135.01 o 
 -11   4  12      264.42      259.11     46.26 o 
 -10   4  12     2865.59     2741.19    105.21 o 
  -9   4  12        0.54       16.78     18.84 o 
  -8   4  12      770.29      838.40     51.42 o 
  -7   4  12       71.96       59.42     29.98 o 
  -6   4  12      813.81      786.03     44.95 o 
  -5   4  12      720.92      707.08     37.91 o 
  -4   4  12     3530.40     3598.35     72.66 o 
  -3   4  12     1712.28     1705.69     76.29 o 
  -2   4  12     1554.16     1594.42     47.33 o 
  -1   4  12     5575.45     5536.71    110.52 o 
   0   4  12     1419.45     1448.31     57.63 o 
   1   4  12     1252.45     1159.90     43.04 o 
   2   4  12     3421.46     3309.39     71.36 o 
   3   4  12      201.05      206.99     23.25 o 
   4   4  12     1786.08     1736.84     54.76 o 
   5   4  12        1.64       -2.32     18.44 o 
   6   4  12      191.73      217.01     28.50 o 
   7   4  12      276.73      300.13     30.75 o 
   8   4  12     4169.03     4139.73    106.76 o 
   9   4  12        4.96      -24.39     17.15 o 
  10   4  12     1881.35     1771.97     74.91 o 
  11   4  12      287.45      291.08     47.99 o 
  12   4  12       26.64      -37.56     30.83 o 
 -13   5  12      954.69     1000.91    125.47 o 
 -12   5  12      657.73      734.48     71.63 o 
 -11   5  12     1460.11     1659.62     92.28 o 
 -10   5  12      125.49      132.35     35.65 o 
  -9   5  12      257.25      212.95     32.01 o 
  -8   5  12      732.97      651.85     49.77 o 
  -7   5  12       14.19      -15.71     17.52 o 
  -6   5  12      114.71       95.53     24.20 o 
  -5   5  12     2559.63     2711.70     66.52 o 
  -4   5  12       32.42       36.96     14.41 o 
  -3   5  12     4643.70     4735.32     85.87 o 
  -2   5  12     2162.45     2117.69     56.90 o 
  -1   5  12       22.13       53.23     17.79 o 
   0   5  12     2423.02     2468.38     77.70 o 
   1   5  12     4044.18     3929.09    116.35 o 
   2   5  12     2231.95     2203.50    145.81 o 
   3   5  12     2198.59     2129.31     59.42 o 
   4   5  12        4.27       -5.10     12.85 o 
   5   5  12       17.00       -8.39     28.25 o 
   6   5  12      370.73      324.03     32.22 o 
   7   5  12      450.67      509.57     41.60 o 
   8   5  12        2.55       31.97     19.49 o 
   9   5  12     2755.76     2816.66     93.15 o 
  10   5  12      296.85      301.36     41.69 o 
  11   5  12      921.12      922.65    135.06 o 
 -12   6  12     1517.04     1457.79     96.44 o 
 -11   6  12      674.60      703.39    111.50 o 
 -10   6  12     1198.27     1123.79     66.75 o 
  -9   6  12       72.29       85.52     26.66 o 
  -8   6  12       12.43       41.37     22.06 o 
  -7   6  12      194.48      320.98     41.22 o 
  -6   6  12      978.64      893.95     55.97 o 
  -5   6  12       16.66       20.62     16.33 o 
  -4   6  12     3444.48     3355.37     76.91 o 
  -3   6  12      457.13      506.30     57.67 o 
  -2   6  12       52.23       73.10     17.15 o 
  -1   6  12     2663.67     2791.41     93.19 o 
   0   6  12      551.29      552.53     52.21 o 
   1   6  12     1708.90     1676.81     67.12 o 
   2   6  12     2799.88     2792.37     87.23 o 
   3   6  12       45.66       69.64     24.09 o 
   4   6  12      321.64      301.15     30.07 o 
   5   6  12      419.12      430.21     35.92 o 
   6   6  12      182.82      162.04     25.12 o 
   7   6  12       10.11       11.24     19.31 o 
   8   6  12     1626.66     1620.97     72.90 o 
   9   6  12      894.14      907.58     64.70 o 
  10   6  12     1135.81     1265.70     76.20 o 
 -11   7  12     1666.70     1691.87    174.41 o 
 -10   7  12      101.31       86.00     29.81 o 
  -9   7  12      719.08      764.67     58.44 o 
  -8   7  12       64.34       82.65     34.63 o 
  -7   7  12     1102.98      987.02     61.92 o 
  -6   7  12      136.83       84.66     27.28 o 
  -5   7  12     2061.39     1984.31    114.34 o 
  -4   7  12     1060.50     1170.15     52.42 o 
  -3   7  12       18.93       13.82     15.91 o 
  -2   7  12      680.93      691.83     58.07 o 
  -1   7  12        1.31       -1.82     18.36 o 
   0   7  12      850.45      887.40     58.78 o 
   1   7  12      389.90      476.46     47.37 o 
   2   7  12      169.06      171.91     33.97 o 
   3   7  12     2825.31     2866.23    176.93 o 
   4   7  12      101.58       72.56     27.48 o 
   5   7  12       32.77       35.74     24.83 o 
   6   7  12      135.23      126.94     31.27 o 
   7   7  12     1280.26     1394.52     69.30 o 
   8   7  12      585.35      579.37     52.72 o 
   9   7  12      783.65      861.20     69.81 o 
  10   7  12      455.93      418.14     47.59 o 
 -10   8  12      540.64      589.92     59.21 o 
  -9   8  12      146.31      186.43     34.68 o 
  -8   8  12       31.77       56.71     28.43 o 
  -7   8  12        4.09       33.55     25.03 o 
  -6   8  12     1203.52     1162.23     69.04 o 
  -5   8  12       40.82       38.01     25.22 o 
  -4   8  12      234.28      247.33     29.91 o 
  -3   8  12     1575.86     1585.16     59.62 o 
  -2   8  12       15.23       11.10     21.86 o 
  -1   8  12      510.63      510.30     57.16 o 
   0   8  12       20.32       11.07     32.02 o 
   1   8  12      225.90      228.08     43.60 o 
   2   8  12     1964.60     2007.59     82.61 o 
   3   8  12        2.99      -39.71     26.48 o 
   4   8  12      591.97      730.28     59.67 o 
   5   8  12        8.50        3.90     23.91 o 
   6   8  12      218.12      180.56     47.06 o 
   7   8  12      164.05      253.42     49.07 o 
   8   8  12      769.04      935.87     65.37 o 
   9   8  12      157.06      186.48     33.76 o 
  -9   9  12       22.16      108.95     31.62 o 
  -8   9  12       81.46       77.77     31.47 o 
  -7   9  12      122.05      126.81     32.47 o 
  -6   9  12       12.87       -6.52     24.74 o 
  -5   9  12     1200.20     1302.82     74.32 o 
  -4   9  12      450.61      391.06     55.48 o 
  -3   9  12      437.28      392.44     39.97 o 
  -2   9  12     2163.46     2197.62     88.38 o 
  -1   9  12       23.28       53.32     34.09 o 
   0   9  12      741.49      847.17     65.11 o 
   1   9  12      778.70      871.52     65.69 o 
   2   9  12       22.31       71.66     30.76 o 
   3   9  12      837.72      926.71     87.80 o 
   4   9  12        0.38       10.86     28.95 o 
   5   9  12       30.34       -2.97     26.49 o 
   6   9  12      401.73      315.32     52.67 o 
   7   9  12      156.35      113.21     44.25 o 
  -7  10  12       15.41       19.20     29.11 o 
  -6  10  12      621.73      547.10     56.77 o 
  -5  10  12      230.00      257.43     40.90 o 
  -4  10  12     2294.21     2265.69     89.10 o 
  -3  10  12     1310.57     1416.76     67.99 o 
  -2  10  12      266.86      384.98     50.10 o 
  -1  10  12      473.39      576.91     59.29 o 
   0  10  12      706.96      671.63     66.67 o 
   1  10  12      215.01      192.71     42.32 o 
   2  10  12     1152.18     1326.22     81.72 o 
   3  10  12       31.88      110.57     34.50 o 
   4  10  12      115.44      135.07     35.76 o 
   5  10  12       98.15       41.39     54.45 o 
  -4  11  12      327.46      307.68    109.67 o 
  -3  11  12     1041.09     1160.24    152.83 o 
  -2  11  12       64.55       49.76     35.15 o 
  -1  11  12       13.20       42.69     33.78 o 
   0  11  12      218.20      215.67     44.58 o 
   1  11  12      772.92      835.95     72.45 o 
   2  11  12      196.96      202.29     43.17 o 
   3  11  12      607.67      626.88     76.69 o 
 -13   0  13       45.52       59.84     49.51 o 
 -11   0  13     2691.23     2673.67    158.40 o 
  -9   0  13     4695.09     4686.74    187.24 o 
  -7   0  13     5831.48     6025.15    135.45 o 
  -5   0  13        3.97      -10.96     14.35 o 
  -3   0  13     6232.38     6135.36     97.03 o 
  -1   0  13      851.06      814.56     51.59 o 
   1   0  13     1610.69     1592.75     68.92 o 
   3   0  13     2307.58     2381.28     88.83 o 
   5   0  13     5135.86     4959.90    209.44 o 
   7   0  13      743.94      529.35     77.67 o 
   9   0  13       10.14       -7.44     20.68 o 
  11   0  13     1927.85     1954.02    137.50 o 
 -14   1  13     1865.38     1714.69    108.38 o 
 -13   1  13        0.41        2.45     27.28 o 
 -12   1  13      159.90      130.35     74.88 o 
 -11   1  13       18.25      -28.02     58.36 o 
 -10   1  13     3850.09     3810.53    123.92 o 
  -9   1  13      230.62      225.74     66.94 o 
  -8   1  13     5317.21     5588.25    118.39 o 
  -7   1  13     1834.12     1973.35     64.61 o 
  -6   1  13      600.50      647.54     31.41 o 
  -5   1  13        1.31       -8.05     10.36 o 
  -4   1  13     2755.49     2699.47     52.05 o 
  -3   1  13      108.10       93.97     19.29 o 
  -2   1  13     3290.13     3386.18     66.97 o 
  -1   1  13       16.92       18.25     11.77 o 
   0   1  13       22.52       24.37     12.12 o 
   1   1  13        0.00       15.54     12.88 o 
   2   1  13     3397.55     3157.77     70.37 o 
   3   1  13      714.28      631.62     38.32 o 
   4   1  13     6398.18     6305.20    103.57 o 
   5   1  13       15.47       27.42     19.34 o 
   6   1  13     2313.07     2342.50     80.17 o 
   7   1  13      180.18      172.75     24.77 o 
   8   1  13        2.36      -22.89     15.26 o 
   9   1  13       56.53       32.60     31.02 o 
  10   1  13      163.22      192.67     42.92 o 
  11   1  13      101.23      104.60     36.70 o 
  12   1  13      800.47      743.19    111.79 o 
 -13   2  13      693.05      683.17     72.48 o 
 -12   2  13       34.40       -7.76     32.51 o 
 -11   2  13      997.52     1071.45     80.14 o 
 -10   2  13       89.10       57.33     27.96 o 
  -9   2  13     7873.52     8255.35    177.50 o 
  -8   2  13     1533.79     1502.18     90.33 o 
  -7   2  13      269.36      358.14     29.38 o 
  -6   2  13      299.24      321.99     27.37 o 
  -5   2  13     1534.72     1535.89     46.99 o 
  -4   2  13       60.95       57.14     13.94 o 
  -3   2  13     2291.12     2239.46     54.21 o 
  -2   2  13       14.47       11.84     13.78 o 
  -1   2  13      436.92      422.89     29.13 o 
   0   2  13       24.76       28.54     12.82 o 
   1   2  13      795.81      821.04     54.28 o 
   2   2  13       20.21       38.98     15.31 o 
   3   2  13     5536.39     5461.96     94.11 o 
   4   2  13       50.24       62.84     16.98 o 
   5   2  13     6879.76     6685.11    108.90 o 
   6   2  13        1.90        3.65     14.68 o 
   7   2  13      194.50      190.74     25.72 o 
   8   2  13       39.70       35.26     16.44 o 
   9   2  13      405.72      435.61     43.90 o 
  10   2  13      304.51      295.47     46.48 o 
  11   2  13      204.69      197.34     41.30 o 
  12   2  13       12.11       63.95     36.92 o 
 -13   3  13      136.77       38.66     34.73 o 
 -12   3  13       42.24       97.98     37.74 o 
 -11   3  13       55.73       55.07     52.34 o 
 -10   3  13     4426.56     4656.53    197.46 o 
  -9   3  13      380.54      492.99     42.52 o 
  -8   3  13     3098.53     3458.06    119.71 o 
  -7   3  13      593.40      549.55     61.58 o 
  -6   3  13       87.41       74.34     18.92 o 
  -5   3  13        9.12       25.71     23.88 o 
  -4   3  13     2337.07     2280.91    123.49 o 
  -3   3  13        1.18      -29.47     39.74 o 
  -2   3  13      645.48      659.08     54.82 o 
  -1   3  13      577.47      604.72     42.41 o 
   0   3  13       18.16       52.55     19.53 o 
   1   3  13      400.00      403.11     31.52 o 
   2   3  13     1835.12     1944.09     55.77 o 
   3   3  13      558.29      525.79     36.36 o 
   4   3  13     7093.52     6907.56    110.55 o 
   5   3  13      126.27      142.41     23.42 o 
   6   3  13     2544.71     2470.69     68.67 o 
   7   3  13       93.99       79.69     18.67 o 
   8   3  13       97.48       75.67     24.71 o 
   9   3  13      101.15       68.83     35.16 o 
  10   3  13      893.31      917.96     67.73 o 
  11   3  13      118.16      151.53     43.73 o 
 -13   4  13      521.35      588.96    101.85 o 
 -12   4  13        2.55       31.23     48.82 o 
 -11   4  13      233.68      229.59     65.06 o 
 -10   4  13      626.19      626.37     62.31 o 
  -9   4  13     2205.39     2369.49     79.08 o 
  -8   4  13      529.72      533.40     44.88 o 
  -7   4  13     1794.59     1815.96     67.06 o 
  -6   4  13      143.45      145.34     27.59 o 
  -5   4  13      412.23      385.51     31.00 o 
  -4   4  13       29.48       13.23     21.01 o 
  -3   4  13     2901.81     2919.37     82.96 o 
  -2   4  13      928.57      948.37     52.79 o 
  -1   4  13     2583.32     2488.11     77.36 o 
   0   4  13     3025.84     2981.81     85.30 o 
   1   4  13      986.84      963.76     55.73 o 
   2   4  13     2505.17     2440.50     63.78 o 
   3   4  13     5032.78     4938.42     92.41 o 
   4   4  13     1457.47     1396.39     50.71 o 
   5   4  13     2158.72     2105.84     62.84 o 
   6   4  13       17.53       10.50     17.00 o 
   7   4  13     1118.78     1130.85     54.07 o 
   8   4  13        8.85       38.87     20.15 o 
   9   4  13      323.20      262.52     45.55 o 
  10   4  13       38.99       37.82     24.40 o 
  11   4  13     1451.91     1328.72     95.26 o 
 -12   5  13      104.06      -32.36     48.94 o 
 -11   5  13       34.00       46.48     33.31 o 
 -10   5  13      501.89      532.99     62.56 o 
  -9   5  13      761.52      754.86     54.15 o 
  -8   5  13     3224.06     3139.06     92.52 o 
  -7   5  13     1647.78     1606.84     65.57 o 
  -6   5  13     2659.68     2493.28     95.09 o 
  -5   5  13      108.07      123.58     20.25 o 
  -4   5  13      269.90      322.17     29.43 o 
  -3   5  13      116.33       92.51     25.47 o 
  -2   5  13     3793.55     3823.11     96.85 o 
  -1   5  13     1506.40     1442.54     61.31 o 
   0   5  13     1018.23     1219.54     59.88 o 
   1   5  13       15.87       33.69     20.84 o 
   2   5  13     1570.24     1566.33     66.11 o 
   3   5  13      488.78      465.53     43.34 o 
   4   5  13     1759.19     1716.70     56.87 o 
   5   5  13      186.23      195.31     26.18 o 
   6   5  13     2264.72     2203.83     68.32 o 
   7   5  13      117.76       84.75     22.09 o 
   8   5  13      157.34      192.99     30.37 o 
   9   5  13       25.61      -34.93     23.28 o 
  10   5  13      776.69      689.96     57.78 o 
 -12   6  13      188.36      152.81     44.60 o 
 -11   6  13      186.01      245.07     49.21 o 
 -10   6  13        2.52       -6.61     39.60 o 
  -9   6  13     1615.58     1737.73     76.19 o 
  -8   6  13     1242.92     1342.07    104.90 o 
  -7   6  13     2892.00     2799.16     87.82 o 
  -6   6  13     1375.96     1449.67     64.24 o 
  -5   6  13      100.69      112.46     21.49 o 
  -4   6  13      232.49      262.79     28.61 o 
  -3   6  13     1266.53     1337.26     95.44 o 
  -2   6  13      139.38      139.48     27.29 o 
  -1   6  13     3386.20     3420.86     96.36 o 
   0   6  13      254.57      256.22     42.92 o 
   1   6  13       67.16       61.67     22.36 o 
   2   6  13      653.56      658.87     52.83 o 
   3   6  13     1098.87     1093.76     64.48 o 
   4   6  13      614.22      569.35     51.84 o 
   5   6  13     2517.58     2628.60     73.96 o 
   6   6  13      333.78      347.98     35.98 o 
   7   6  13      979.14      959.53     62.78 o 
   8   6  13       37.41       -9.69     32.38 o 
   9   6  13      207.11      194.49     33.59 o 
  10   6  13      361.98      437.37     48.63 o 
 -11   7  13       47.43       57.81     33.13 o 
 -10   7  13      718.47      723.93     58.79 o 
  -9   7  13       22.44       78.94     29.48 o 
  -8   7  13     1239.39     1328.01     71.84 o 
  -7   7  13      820.02      793.26     64.77 o 
  -6   7  13      322.30      377.47     41.77 o 
  -5   7  13     1772.89     1552.03     69.94 o 
  -4   7  13      791.19      736.59     45.44 o 
  -3   7  13      999.51      964.27     60.77 o 
  -2   7  13     1174.98     1263.04     67.16 o 
  -1   7  13       91.22      152.12     36.50 o 
   0   7  13     1338.68     1434.69     69.66 o 
   1   7  13      429.05      423.33     45.59 o 
   2   7  13      122.34      131.00     30.10 o 
   3   7  13     1368.66     1524.19     81.70 o 
   4   7  13     3384.56     3549.04    142.28 o 
   5   7  13       53.77       80.38     27.22 o 
   6   7  13     2021.81     2197.31     86.43 o 
   7   7  13       10.29      -34.36     22.91 o 
   8   7  13        5.10       36.56     31.90 o 
   9   7  13       81.05       11.91     60.11 o 
 -10   8  13       49.06       76.26     29.13 o 
  -9   8  13     1003.40     1014.13     70.36 o 
  -8   8  13       28.43       49.21     26.54 o 
  -7   8  13      440.32      470.87     49.86 o 
  -6   8  13     1355.62     1172.23     69.91 o 
  -5   8  13      247.86      280.58     46.95 o 
  -4   8  13     2326.99     2472.53     85.63 o 
  -3   8  13      946.74      963.55     63.10 o 
  -2   8  13        2.66      -32.84     21.90 o 
  -1   8  13      717.04      749.89     60.31 o 
   0   8  13      375.97      425.06     48.84 o 
   1   8  13      531.28      562.98     54.18 o 
   2   8  13      227.67      291.17     42.40 o 
   3   8  13     1234.79     1209.54     74.23 o 
   4   8  13        4.17      -16.86     23.98 o 
   5   8  13     2537.26     2590.33    105.42 o 
   6   8  13        1.28       47.58     36.76 o 
   7   8  13      338.60      349.94     56.27 o 
   8   8  13       44.45       59.44     35.63 o 
  -8   9  13      887.20      868.77     67.49 o 
  -7   9  13      133.34      105.07     32.29 o 
  -6   9  13      359.14      386.57     80.41 o 
  -5   9  13     1158.72     1211.94     73.49 o 
  -4   9  13      178.81      130.43     37.07 o 
  -3   9  13      134.73      178.15     33.49 o 
  -2   9  13     1960.24     1856.81     85.97 o 
  -1   9  13       28.82       39.67     34.75 o 
   0   9  13      941.10      861.84     81.29 o 
   1   9  13      123.04      112.98     45.44 o 
   2   9  13      127.43      177.03     37.45 o 
   3   9  13       66.73       67.83     57.04 o 
   4   9  13      870.63      985.33     73.22 o 
   5   9  13       16.67       -9.71     28.44 o 
   6   9  13      513.00      605.62     76.55 o 
  -6  10  13      219.05      184.70     76.20 o 
  -5  10  13       60.34        4.60     29.77 o 
  -4  10  13      429.07      473.34    125.75 o 
  -3  10  13     1525.33     1509.51    127.07 o 
  -2  10  13      305.04      295.54     46.93 o 
  -1  10  13     2057.93     2058.84     92.60 o 
   0  10  13       14.04       51.24     40.70 o 
   1  10  13       29.12       16.31     29.94 o 
   2  10  13      585.87      617.29     60.15 o 
   3  10  13      311.40      269.27     45.38 o 
   4  10  13       29.67       11.65     30.14 o 
 -12   0  14      668.15      744.41    107.07 o 
 -10   0  14      132.46      151.24     56.43 o 
  -8   0  14        0.97       36.68     36.68 o 
  -6   0  14       11.89       17.64     19.41 o 
  -4   0  14     2127.69     2143.87    119.34 o 
  -2   0  14     4280.46     4070.56    108.75 o 
   0   0  14     4901.28     4912.26    122.95 o 
   2   0  14     1223.92     1246.10     66.48 o 
   4   0  14      398.17      475.25     51.68 o 
   6   0  14      180.97      250.54     46.04 o 
   8   0  14     1363.20     1317.67     79.07 o 
  10   0  14      493.58      627.57     96.17 o 
 -13   1  14     1883.21     1878.13    107.58 o 
 -12   1  14        2.25       10.47     51.15 o 
 -11   1  14      857.74      992.03     77.72 o 
 -10   1  14       31.76        8.76     27.46 o 
  -9   1  14       44.19       39.91     29.67 o 
  -8   1  14       21.81       -7.33     17.95 o 
  -7   1  14      163.15      146.12     22.54 o 
  -6   1  14        3.48        7.05     15.83 o 
  -5   1  14      659.99      686.97     31.59 o 
  -4   1  14      948.37      938.00     47.28 o 
  -3   1  14      656.24      764.99     45.77 o 
  -2   1  14      481.54      536.07     33.19 o 
  -1   1  14     3967.53     3992.85     77.28 o 
   0   1  14     1138.47     1103.95     42.89 o 
   1   1  14     1829.61     1880.76     55.43 o 
   2   1  14      652.90      619.25     38.68 o 
   3   1  14     1117.14     1209.68     59.72 o 
   4   1  14      211.71      231.04     26.19 o 
   5   1  14      233.73      225.97     29.97 o 
   6   1  14      110.05       91.15     20.62 o 
   7   1  14     2282.35     2110.89     66.21 o 
   8   1  14       19.79       41.14     20.29 o 
   9   1  14      558.14      553.29     48.48 o 
  10   1  14        2.93       15.36     23.93 o 
  11   1  14        3.85      -36.04     25.96 o 
 -13   2  14       70.58       10.07     34.48 o 
 -12   2  14     3263.80     3287.10    130.95 o 
 -11   2  14        4.58       -6.66     30.38 o 
 -10   2  14      742.82      778.42     70.15 o 
  -9   2  14        1.34       20.66     28.75 o 
  -8   2  14      594.52      704.35     64.10 o 
  -7   2  14       86.60       80.64     18.46 o 
  -6   2  14      574.86      635.32     50.54 o 
  -5   2  14       74.81       56.55     14.72 o 
  -4   2  14        0.57       32.56     15.22 o 
  -3   2  14     1049.57     1086.67     49.30 o 
  -2   2  14     2169.74     2380.81     73.04 o 
  -1   2  14       87.41       73.06     20.17 o 
   0   2  14     3613.16     3649.54     76.21 o 
   1   2  14     1962.67     1935.61     56.15 o 
   2   2  14     2342.18     2325.46     72.72 o 
   3   2  14      149.15      143.47     20.45 o 
   4   2  14       95.16       92.16     18.79 o 
   5   2  14      318.72      346.77     32.88 o 
   6   2  14     3753.26     3519.33     83.64 o 
   7   2  14       77.98       74.90     25.22 o 
   8   2  14     1376.26     1388.86     60.95 o 
   9   2  14        3.02       12.89     21.59 o 
  10   2  14       13.29       61.97     51.83 o 
  11   2  14      210.18      132.80     50.41 o 
 -13   3  14     2899.32     3106.32    132.64 o 
 -12   3  14       68.78       47.79     58.59 o 
 -11   3  14     2613.72     2824.21    117.58 o 
 -10   3  14      154.21      180.43     58.25 o 
  -9   3  14       17.26       65.20     54.16 o 
  -8   3  14        8.32       53.71     21.04 o 
  -7   3  14     2439.85     2570.76     77.54 o 
  -6   3  14        0.20       12.18     16.32 o 
  -5   3  14      628.03      725.75     45.01 o 
  -4   3  14       15.87       59.32     23.69 o 
  -3   3  14       71.10       98.43     23.37 o 
  -2   3  14      346.42      471.44     57.34 o 
  -1   3  14     4033.19     3747.92     93.69 o 
   0   3  14       17.05       31.71     19.68 o 
   1   3  14     5703.16     5645.03     96.74 o 
   2   3  14      491.28      503.44     36.16 o 
   3   3  14      493.98      511.38     37.82 o 
   4   3  14        9.75        6.89     15.10 o 
   5   3  14     1943.25     2011.14     62.81 o 
   6   3  14        2.01       -8.90     14.37 o 
   7   3  14     2509.68     2382.47     70.85 o 
   8   3  14      108.27      128.45     26.50 o 
   9   3  14       34.27      -21.72     20.35 o 
  10   3  14      226.34      265.88     36.61 o 
  11   3  14      143.15       77.99     62.62 o 
 -12   4  14     3103.71     3076.88    182.13 o 
 -11   4  14       54.95      128.99     56.55 o 
 -10   4  14     1043.99     1126.49    112.41 o 
  -9   4  14      116.71      163.67     30.23 o 
  -8   4  14     1532.10     1457.35     62.67 o 
  -7   4  14       88.26       80.43     24.93 o 
  -6   4  14     3181.10     3206.34     96.72 o 
  -5   4  14      127.35      128.08     20.73 o 
  -4   4  14      361.57      380.42     36.79 o 
  -3   4  14      270.90      229.53     29.10 o 
  -2   4  14     1526.41     1596.77     63.29 o 
  -1   4  14      440.76      391.39     40.02 o 
   0   4  14     7111.11     6947.65    134.68 o 
   1   4  14      139.54       84.94     24.27 o 
   2   4  14     2263.07     2251.11     78.89 o 
   3   4  14      110.25       77.21     19.19 o 
   4   4  14      226.08      142.46     23.29 o 
   5   4  14       64.26       76.14     19.22 o 
   6   4  14     1369.43     1408.63     57.44 o 
   7   4  14      141.47      106.43     23.00 o 
   8   4  14     1035.34      923.12     63.34 o 
   9   4  14        0.04       -0.86     21.15 o 
  10   4  14       97.51      162.81     31.18 o 
 -12   5  14       19.97       56.32     50.98 o 
 -11   5  14     1165.89     1104.58    125.81 o 
 -10   5  14        1.05       12.31     29.04 o 
  -9   5  14      102.71      137.14     28.51 o 
  -8   5  14        7.80       50.19     22.85 o 
  -7   5  14     2645.41     2716.12     85.23 o 
  -6   5  14        8.66       33.11     22.09 o 
  -5   5  14     4944.28     4833.86     93.86 o 
  -4   5  14        8.67      -12.33     16.47 o 
  -3   5  14      740.70      690.61     54.67 o 
  -2   5  14      263.74      254.69     32.17 o 
  -1   5  14     7207.66     7319.05    140.96 o 
   0   5  14     1114.45     1179.08     64.53 o 
   1   5  14     6038.13     5921.01    158.79 o 
   2   5  14      482.98      440.55     44.27 o 
   3   5  14       33.83       16.30     22.68 o 
   4   5  14       17.31       -8.45     16.39 o 
   5   5  14      784.86      850.90     48.21 o 
   6   5  14        6.67       23.41     18.58 o 
   7   5  14     1391.93     1296.60     58.64 o 
   8   5  14        5.39        0.40     20.92 o 
   9   5  14     1010.19     1037.70     68.72 o 
  10   5  14      262.14      258.88     63.45 o 
 -11   6  14      192.69      172.36     46.44 o 
 -10   6  14      351.99      333.82     41.32 o 
  -9   6  14       41.15       74.35     28.80 o 
  -8   6  14     1069.69     1157.51     66.41 o 
  -7   6  14       57.73       69.53     53.84 o 
  -6   6  14     5018.71     4899.67    141.68 o 
  -5   6  14        1.49       49.68     21.82 o 
  -4   6  14       98.74      130.78     25.61 o 
  -3   6  14       19.39       36.13     31.18 o 
  -2   6  14     3033.43     2901.25     90.90 o 
  -1   6  14      653.54      661.76     53.06 o 
   0   6  14     5572.61     5458.21    126.07 o 
   1   6  14      398.13      390.45     43.09 o 
   2   6  14     1830.50     1745.09     78.60 o 
   3   6  14      181.18      119.33     28.18 o 
   4   6  14     1085.08      991.00     65.48 o 
   5   6  14       66.91       13.70     33.78 o 
   6   6  14     1628.35     1761.93     77.91 o 
   7   6  14      243.75      310.06     74.45 o 
   8   6  14     1340.69     1384.62     78.08 o 
   9   6  14      448.05      437.39     48.10 o 
 -10   7  14      219.95      275.69     39.71 o 
  -9   7  14      277.12      317.48     42.44 o 
  -8   7  14       15.38       74.31     29.26 o 
  -7   7  14     4539.45     4399.49    117.75 o 
  -6   7  14       92.40      149.82     31.56 o 
  -5   7  14      881.13      880.65     92.60 o 
  -4   7  14       61.04       94.97     24.72 o 
  -3   7  14      492.37      489.42     46.84 o 
  -2   7  14       60.88       74.33     25.42 o 
  -1   7  14     1111.78     1226.91     70.46 o 
   0   7  14      166.01      160.13     33.50 o 
   1   7  14     3589.59     3451.46    131.16 o 
   2   7  14      514.60      578.43     53.95 o 
   3   7  14       33.46       49.17     26.79 o 
   4   7  14       59.25       39.87     27.70 o 
   5   7  14     2436.45     2491.19     93.74 o 
   6   7  14       48.06       36.66     27.03 o 
   7   7  14     2063.82     1983.12    108.25 o 
   8   7  14      633.14      610.62     72.13 o 
  -9   8  14       32.20       34.16     28.79 o 
  -8   8  14     1575.52     1657.53     79.76 o 
  -7   8  14      152.78      125.79     35.05 o 
  -6   8  14     3366.86     3295.92    104.79 o 
  -5   8  14       83.19      154.42     56.43 o 
  -4   8  14      229.01      195.46     45.27 o 
  -3   8  14      822.12      875.92     62.44 o 
  -2   8  14      401.46      401.05     52.19 o 
  -1   8  14      330.77      322.17     43.29 o 
   0   8  14     3628.38     3834.98    114.54 o 
   1   8  14        3.64        2.69     25.71 o 
   2   8  14      923.71      908.18     67.64 o 
   3   8  14       15.09        6.53     26.87 o 
   4   8  14      600.39      594.07     58.39 o 
   5   8  14       98.06       61.86     30.79 o 
   6   8  14     2311.54     2626.37    124.52 o 
   7   8  14      143.13      128.71     48.20 o 
  -7   9  14     2527.74     2791.99    209.58 o 
  -6   9  14      113.07       56.30     38.05 o 
  -5   9  14     2508.17     2470.67    119.58 o 
  -4   9  14     1081.79      910.00     86.08 o 
  -3   9  14        0.01      -20.37     25.64 o 
  -2   9  14      949.50      977.91     69.59 o 
  -1   9  14     2240.64     2273.55     93.47 o 
   0   9  14       25.00       40.98     31.14 o 
   1   9  14     2034.23     2249.81    171.90 o 
   2   9  14       81.82      145.67     37.33 o 
   3   9  14        2.66       26.71     30.41 o 
   4   9  14       78.53       99.42     34.79 o 
   5   9  14      731.40      763.27     67.07 o 
  -4  10  14      891.66     1240.38    146.47 o 
  -3  10  14      527.07      532.63     74.78 o 
  -2  10  14      414.53      412.33     53.58 o 
  -1  10  14      148.33      129.54     38.28 o 
   0  10  14     2279.80     2436.37    101.38 o 
   1  10  14        0.50      -13.64     30.98 o 
   2  10  14       43.27       90.99     39.81 o 
 -11   0  15      766.29      747.13    104.12 o 
  -9   0  15     4271.33     4050.99    177.36 o 
  -7   0  15      194.17      174.35     32.56 o 
  -5   0  15     7338.04     7620.21    236.52 o 
  -3   0  15    12338.61    12089.73    304.53 o 
  -1   0  15      249.95      289.15     39.63 o 
   1   0  15     5890.94     5891.47    208.92 o 
   3   0  15    11682.16    11009.69    207.22 o 
   5   0  15     2202.57     2076.11     93.75 o 
   7   0  15      221.06      223.52     53.48 o 
   9   0  15     1974.47     1887.79     92.88 o 
 -12   1  15      382.53      453.82     65.28 o 
 -11   1  15       16.02       37.65     35.05 o 
 -10   1  15     2151.72     2311.05    100.77 o 
  -9   1  15      592.59      566.75     58.52 o 
  -8   1  15     2368.80     2457.21     82.47 o 
  -7   1  15      156.37      145.38     22.68 o 
  -6   1  15      806.33      819.72     41.58 o 
  -5   1  15       10.55      -26.40     17.60 o 
  -4   1  15     9022.34     9016.37    144.10 o 
  -3   1  15        0.12        2.07     16.05 o 
  -2   1  15     5749.56     5616.27    114.20 o 
  -1   1  15      276.55      315.28     27.85 o 
   0   1  15     1370.44     1275.21     46.51 o 
   1   1  15      648.59      603.84     38.89 o 
   2   1  15     7205.23     6834.08    112.16 o 
   3   1  15      887.14      837.40     50.35 o 
   4   1  15     6766.52     6655.16    231.69 o 
   5   1  15      760.96      746.98     53.50 o 
   6   1  15       14.35       52.05     19.16 o 
   7   1  15      278.38      243.15     28.34 o 
   8   1  15     1194.75     1015.32     63.85 o 
   9   1  15       64.75       57.78     22.46 o 
  10   1  15     1091.50     1054.02     86.41 o 
 -12   2  15        3.72       -1.88     32.00 o 
 -11   2  15     2036.30     2084.62    103.45 o 
 -10   2  15        0.66        7.39     28.47 o 
  -9   2  15     2559.56     2883.69    108.39 o 
  -8   2  15        2.72      -26.93     17.95 o 
  -7   2  15      203.72      196.66     28.51 o 
  -6   2  15      640.41      688.47     39.71 o 
  -5   2  15     1440.11     1422.99     83.76 o 
  -4   2  15      397.30      379.07     36.85 o 
  -3   2  15     3670.95     3632.48     92.48 o 
  -2   2  15       31.52       34.31     18.54 o 
  -1   2  15      278.34      335.13     36.52 o 
   0   2  15      118.71      124.07     24.20 o 
   1   2  15     2320.91     2196.61     62.13 o 
   2   2  15      599.97      528.59     42.58 o 
   3   2  15     8959.27     8971.53    131.65 o 
   4   2  15      168.32      154.00     24.36 o 
   5   2  15      947.02      908.82     71.52 o 
   6   2  15      604.25      632.83     44.22 o 
   7   2  15      858.99      833.26     50.65 o 
   8   2  15        0.47        6.12     19.68 o 
   9   2  15      989.99      957.19    106.09 o 
  10   2  15        0.03      -35.51     23.68 o 
 -12   3  15       58.31       27.93     38.83 o 
 -11   3  15        6.15       56.99     38.79 o 
 -10   3  15     2189.69     2462.04    107.37 o 
  -9   3  15       93.29       39.63     44.40 o 
  -8   3  15      239.52      341.57     47.73 o 
  -7   3  15      190.99      259.54     53.65 o 
  -6   3  15     1624.07     1598.31     77.30 o 
  -5   3  15     1790.72     1822.21     83.22 o 
  -4   3  15     2670.90     2510.67     96.08 o 
  -3   3  15       44.26       19.39     44.68 o 
  -2   3  15      414.24      442.10     50.16 o 
  -1   3  15       26.96        1.21     20.68 o 
   0   3  15      550.14      556.74     48.32 o 
   1   3  15        3.88       27.13     20.67 o 
   2   3  15     7116.07     7131.14    115.56 o 
   3   3  15       69.30       99.12     32.12 o 
   4   3  15     3915.59     3841.59    119.84 o 
   5   3  15      331.48      307.80     30.68 o 
   6   3  15       54.56       67.60     19.34 o 
   7   3  15       37.66       53.38     17.91 o 
   8   3  15     1738.86     1705.18     86.54 o 
   9   3  15       47.22       18.21     23.24 o 
  10   3  15      375.79      362.66     44.11 o 
 -11   4  15      609.98      508.69     95.72 o 
 -10   4  15        0.14      -57.40     38.27 o 
  -9   4  15      982.64     1090.26     77.85 o 
  -8   4  15       31.00        7.24     20.13 o 
  -7   4  15       23.73       45.03     22.34 o 
  -6   4  15      931.93      920.57     55.38 o 
  -5   4  15     3439.22     3381.08     93.10 o 
  -4   4  15     1092.41     1081.22     57.34 o 
  -3   4  15     4201.02     4239.63    105.06 o 
  -2   4  15       21.97       20.66     19.91 o 
  -1   4  15       37.24       51.77     20.76 o 
   0   4  15      111.50      148.72     34.04 o 
   1   4  15     4466.62     4322.24    183.19 o 
   2   4  15      587.41      560.94     49.78 o 
   3   4  15     3661.99     3474.98     99.89 o 
   4   4  15       88.56      123.77     21.24 o 
   5   4  15      164.82      173.62     25.28 o 
   6   4  15      310.33      333.72     63.54 o 
   7   4  15      243.22      217.65     29.92 o 
   8   4  15       91.00       71.07     37.15 o 
   9   4  15     1128.74     1112.62    131.46 o 
 -11   5  15       42.64      -11.47     49.28 o 
 -10   5  15      752.67      597.59     99.81 o 
  -9   5  15      154.80      199.63     46.35 o 
  -8   5  15      617.23      519.47     69.15 o 
  -7   5  15      400.11      420.72     40.96 o 
  -6   5  15      502.83      555.47     60.02 o 
  -5   5  15      949.96     1063.85     60.88 o 
  -4   5  15     4646.94     4605.30    157.60 o 
  -3   5  15      177.39      194.24     29.56 o 
  -2   5  15     1118.26     1000.95     61.39 o 
  -1   5  15       14.17      -19.19     18.46 o 
   0   5  15     1171.96     1115.40     65.65 o 
   1   5  15       84.22       66.13     23.87 o 
   2   5  15     1870.68     1896.01     76.54 o 
   3   5  15       18.42       60.10     22.21 o 
   4   5  15      571.22      551.30     50.35 o 
   5   5  15      736.59      785.70     99.60 o 
   6   5  15       63.46       91.68     28.88 o 
   7   5  15      268.42      293.41     33.21 o 
   8   5  15      292.21      233.38     36.73 o 
   9   5  15        2.70      -33.48     22.32 o 
 -10   6  15      113.56      126.40     42.86 o 
  -9   6  15      531.22      473.17     47.88 o 
  -8   6  15     1244.90     1322.79    127.87 o 
  -7   6  15        2.02       12.77     22.90 o 
  -6   6  15      613.41      430.68     78.35 o 
  -5   6  15     2456.50     2466.09     84.07 o 
  -4   6  15      262.89      271.36     36.24 o 
  -3   6  15     2101.81     2050.73    103.42 o 
  -2   6  15      315.37      368.79     40.88 o 
  -1   6  15        1.46       13.28     32.92 o 
   0   6  15      249.95      267.92     56.00 o 
   1   6  15     1457.66     1333.64     70.81 o 
   2   6  15      224.54      132.63     31.35 o 
   3   6  15     1112.74     1083.52     69.21 o 
   4   6  15      513.81      579.79     54.12 o 
   5   6  15      271.59      331.35     42.67 o 
   6   6  15      607.26      611.15     56.82 o 
   7   6  15      101.05      111.64     38.25 o 
   8   6  15       21.46      -16.41     23.86 o 
  -9   7  15      904.08      967.79     67.50 o 
  -8   7  15       28.01       -8.51     25.65 o 
  -7   7  15      890.25      985.08     85.78 o 
  -6   7  15     1062.65     1260.97     92.42 o 
  -5   7  15      802.65      686.25    119.22 o 
  -4   7  15     1744.64     1694.59     73.19 o 
  -3   7  15        2.48       16.74     20.62 o 
  -2   7  15       58.64       18.82     29.91 o 
  -1   7  15       27.77       25.15     21.64 o 
   0   7  15      235.54      216.88     35.89 o 
   1   7  15      167.63      147.73     30.06 o 
   2   7  15     1916.92     1956.20    134.08 o 
   3   7  15      226.14      184.28     38.30 o 
   4   7  15      905.53     1029.81     70.60 o 
   5   7  15      444.20      465.62     52.83 o 
   6   7  15       48.97       20.45     29.18 o 
   7   7  15      299.08      365.25     54.74 o 
  -7   8  15      436.01      407.67     82.95 o 
  -6   8  15      659.72      536.34     67.72 o 
  -5   8  15      710.93      702.97    106.73 o 
  -4   8  15        4.27      -18.36     36.28 o 
  -3   8  15       12.22      -32.79     21.86 o 
  -2   8  15      147.35      167.63     42.28 o 
  -1   8  15        3.71       -0.18     33.71 o 
   0   8  15        0.61      -24.60     26.48 o 
   1   8  15      733.32      756.15     63.46 o 
   2   8  15      330.15      343.91     46.74 o 
   3   8  15     1386.66     1198.64     78.38 o 
   4   8  15      196.62      114.03     35.43 o 
   5   8  15       61.76       86.70     32.47 o 
  -5   9  15      288.64      365.08     57.12 o 
  -4   9  15      617.90      559.12     70.05 o 
  -3   9  15        0.18       36.19     28.83 o 
  -2   9  15      457.82      445.50     50.30 o 
  -1   9  15       10.56        0.39     26.05 o 
   0   9  15      314.22      343.44     46.44 o 
   1   9  15      175.86      121.81     37.38 o 
   2   9  15      967.88     1065.23    109.61 o 
   3   9  15      271.83      226.70     46.74 o 
 -12   0  16      100.42       78.01     54.39 o 
 -10   0  16       17.93      -33.16     39.85 o 
  -8   0  16       72.06       64.72     46.10 o 
  -6   0  16      869.50      897.58     97.08 o 
  -4   0  16     1506.34     1511.76    109.57 o 
  -2   0  16     8670.24     8906.46    272.97 o 
   0   0  16     1214.95     1299.73    104.92 o 
   2   0  16       17.63       22.35     23.41 o 
   4   0  16      711.77      613.20    169.58 o 
   6   0  16      381.89      396.50     68.81 o 
   8   0  16        0.78       16.41     26.45 o 
 -12   1  16      105.84      101.30     40.82 o 
 -11   1  16       55.00       34.18     36.06 o 
 -10   1  16        0.13      -18.73     29.77 o 
  -9   1  16      766.35      781.61     67.04 o 
  -8   1  16        4.75       10.85     21.59 o 
  -7   1  16      908.29     1039.05     70.94 o 
  -6   1  16       37.25       67.69     24.28 o 
  -5   1  16      275.63      264.08     40.65 o 
  -4   1  16        4.67        2.51     21.82 o 
  -3   1  16     5222.64     5271.16    165.88 o 
  -2   1  16      126.40      101.00     23.35 o 
  -1   1  16     5841.25     5765.22    121.74 o 
   0   1  16      105.07      103.39     18.76 o 
   1   1  16      598.78      613.22     40.37 o 
   2   1  16       58.34       79.97     20.55 o 
   3   1  16      452.43      501.90     40.01 o 
   4   1  16       82.20      100.17     24.40 o 
   5   1  16     1537.35     1492.76     58.69 o 
   6   1  16      227.58      232.09     28.12 o 
   7   1  16       41.08       11.00     19.24 o 
   8   1  16        0.94      -26.18     24.15 o 
   9   1  16      633.29      714.94     57.47 o 
 -11   2  16      237.81      181.05     52.52 o 
 -10   2  16     1385.96     1548.09     88.91 o 
  -9   2  16        0.02       38.74     31.14 o 
  -8   2  16     3429.64     3691.82     97.73 o 
  -7   2  16      343.02      414.10     71.31 o 
  -6   2  16       10.21       17.71     23.20 o 
  -5   2  16       18.60       22.51     22.34 o 
  -4   2  16     2794.91     2783.14    151.88 o 
  -3   2  16      131.40      118.70     22.24 o 
  -2   2  16     5154.14     5123.71    157.76 o 
  -1   2  16        3.92      -20.96     15.66 o 
   0   2  16     4529.75     4483.42    110.57 o 
   1   2  16       72.26       65.13     22.96 o 
   2   2  16       35.64       33.59     36.90 o 
   3   2  16      432.28      421.15     37.24 o 
   4   2  16     3221.75     3073.36     80.10 o 
   5   2  16      181.06      167.01     25.56 o 
   6   2  16      630.01      662.35     64.97 o 
   7   2  16      356.15      398.50     37.72 o 
   8   2  16      572.10      512.84     42.83 o 
   9   2  16        0.36       11.65     23.12 o 
 -11   3  16       91.98       75.72     38.20 o 
 -10   3  16       28.20        8.32     34.41 o 
  -9   3  16     2167.08     2240.79     99.88 o 
  -8   3  16       47.95       35.38     24.73 o 
  -7   3  16     1204.79     1112.87    114.11 o 
  -6   3  16       98.83       41.07     75.96 o 
  -5   3  16      247.62      306.54     43.38 o 
  -4   3  16      235.79      278.69     42.24 o 
  -3   3  16     2516.29     2489.46    143.58 o 
  -2   3  16     1133.44     1185.80    114.11 o 
  -1   3  16     5595.01     5298.54    119.43 o 
   0   3  16      549.49      551.28     48.19 o 
   1   3  16      784.16      796.81     56.94 o 
   2   3  16        3.81      -20.23     17.97 o 
   3   3  16      375.12      363.94     49.45 o 
   4   3  16      110.49      129.34     21.83 o 
   5   3  16     2010.95     2156.05    104.89 o 
   6   3  16      539.36      533.53     41.39 o 
   7   3  16        0.56      -30.75     20.50 o 
   8   3  16       28.97       60.67     33.54 o 
   9   3  16      682.04      607.56     53.11 o 
 -11   4  16      225.67      262.89     60.46 o 
 -10   4  16      344.93      414.78     82.43 o 
  -9   4  16       58.50      129.18     85.84 o 
  -8   4  16     1406.40     1538.21    120.13 o 
  -7   4  16      103.71      119.13     34.52 o 
  -6   4  16      412.09      425.28     86.69 o 
  -5   4  16      586.88      653.75     50.26 o 
  -4   4  16      670.36      762.40     66.12 o 
  -3   4  16        0.06      -26.35     17.57 o 
  -2   4  16     4362.38     4295.19    108.94 o 
  -1   4  16     1494.58     1572.68     68.48 o 
   0   4  16     2888.40     2857.52     91.31 o 
   1   4  16      467.63      462.88     46.32 o 
   2   4  16       56.55       66.92     27.85 o 
   3   4  16      242.79      294.96     39.75 o 
   4   4  16      831.61      829.26     60.39 o 
   5   4  16      813.66      902.66     52.38 o 
   6   4  16      665.02      724.55     48.82 o 
   7   4  16        0.75       -6.09     18.18 o 
   8   4  16       30.53       40.79     29.35 o 
 -10   5  16      563.98      473.15     85.95 o 
  -9   5  16      125.22        5.34     34.79 o 
  -8   5  16      113.84       39.28     56.43 o 
  -7   5  16     2126.27     2163.28    146.93 o 
  -6   5  16      258.07      376.57    126.83 o 
  -5   5  16      246.74      288.12     37.42 o 
  -4   5  16        9.05       25.43     20.72 o 
  -3   5  16     3657.95     3685.90    163.29 o 
  -2   5  16      379.59      372.83     40.28 o 
  -1   5  16     5287.16     5286.00    159.17 o 
   0   5  16      140.10      159.13     30.49 o 
   1   5  16      701.56      668.36     54.75 o 
   2   5  16       90.78       72.65     48.04 o 
   3   5  16      446.48      368.32     43.96 o 
   4   5  16      378.62      450.49     47.44 o 
   5   5  16     1186.20     1125.29     70.46 o 
   6   5  16       87.75       81.13     27.53 o 
   7   5  16     1213.69     1179.90     66.15 o 
   8   5  16       39.92       82.43     80.72 o 
  -9   6  16       37.01       21.26     27.75 o 
  -8   6  16      809.26      745.08     73.36 o 
  -7   6  16      565.06      641.50     67.00 o 
  -6   6  16     1083.36     1052.80    122.74 o 
  -5   6  16        0.25       27.93     20.14 o 
  -4   6  16      489.06      491.30     79.89 o 
  -3   6  16      130.50      199.27     55.91 o 
  -2   6  16     2549.60     2555.10    113.32 o 
  -1   6  16        6.53      -17.21     23.64 o 
   0   6  16     2776.66     2821.45     99.28 o 
   1   6  16        0.81      -24.15     21.60 o 
   2   6  16       25.40       23.73     44.29 o 
   3   6  16      106.18      111.61     28.74 o 
   4   6  16     1474.61     1348.83     91.72 o 
   5   6  16      108.89      126.69     30.31 o 
   6   6  16     2309.88     2476.08    100.10 o 
   7   6  16      287.11      223.37     50.49 o 
  -8   7  16       17.73       60.63     36.13 o 
  -7   7  16      822.49      965.05     82.32 o 
  -6   7  16       53.94      171.34     58.36 o 
  -5   7  16       75.31       46.10     96.29 o 
  -4   7  16       26.18       28.09     23.32 o 
  -3   7  16      301.61      275.37     36.97 o 
  -2   7  16       20.99      -15.86     21.35 o 
  -1   7  16     1887.20     2009.29     84.55 o 
   0   7  16       23.69       -7.40     30.05 o 
   1   7  16     1585.49     1654.72     90.01 o 
   2   7  16       21.57       48.30     27.72 o 
   3   7  16      192.82      210.36     55.28 o 
   4   7  16        7.59      -15.87     26.01 o 
   5   7  16     2231.13     2382.98    123.86 o 
  -6   8  16      935.88     1007.41     91.76 o 
  -5   8  16       33.41      163.10     38.82 o 
  -4   8  16       42.09       40.15     29.47 o 
  -3   8  16        0.85       43.25     42.45 o 
  -2   8  16     1011.89      974.60     70.67 o 
  -1   8  16      143.52      185.76     36.92 o 
   0   8  16     2267.99     2322.50     94.66 o 
   1   8  16       88.43       65.86     61.32 o 
   2   8  16       53.59       21.11     48.34 o 
   3   8  16      221.61      136.18     56.43 o 
   4   8  16     1393.16     1348.02    144.20 o 
  -3   9  16      162.13      165.78     61.66 o 
  -2   9  16       90.08       12.47     92.43 o 
  -1   9  16     2184.47     2213.86     97.06 o 
   0   9  16      274.21      249.39     49.35 o 
 -11   0  17       15.11       -3.07     49.73 o 
  -7   0  17     3047.63     3031.12    160.10 o 
  -5   0  17     5027.38     4889.64    204.72 o 
  -3   0  17      897.04      952.65    104.80 o 
  -1   0  17      325.33      249.80     59.84 o 
   1   0  17     2606.92     2525.98    101.07 o 
   3   0  17     1377.69     1229.58    136.31 o 
   5   0  17       85.00       29.20     26.91 o 
   7   0  17      452.45      535.62     62.24 o 
 -11   1  17       83.86        5.82     36.86 o 
 -10   1  17       11.00      -37.19     29.75 o 
  -7   1  17      574.86      651.30    108.32 o 
  -6   1  17     3235.25     3297.71    118.54 o 
  -5   1  17        6.44      -29.90     22.05 o 
  -4   1  17     2434.19     2453.21    102.00 o 
  -3   1  17       87.81      159.23     31.53 o 
  -2   1  17        5.03       23.08     18.26 o 
  -1   1  17       29.33       45.23     20.88 o 
   0   1  17     1173.32     1116.32     63.31 o 
   1   1  17      285.56      237.70     44.10 o 
   2   1  17     2073.33     1979.31     64.56 o 
   3   1  17      179.02      206.51     33.70 o 
   4   1  17      171.51      167.46     34.10 o 
   5   1  17      543.81      483.19     41.20 o 
   6   1  17      548.93      549.45     44.23 o 
   7   1  17        5.18      -28.08     18.72 o 
   8   1  17      782.67      916.64     56.88 o 
 -11   2  17      264.93      325.94     52.74 o 
 -10   2  17       33.98       23.21     41.16 o 
  -8   2  17       70.38       96.63     42.92 o 
  -7   2  17     1117.40     1366.19    112.07 o 
  -6   2  17      121.03      140.01     45.93 o 
  -5   2  17     1401.11     1573.13     81.81 o 
  -4   2  17      116.84      120.60     30.42 o 
  -3   2  17      204.33      177.50     28.53 o 
  -2   2  17       24.92       36.72     32.47 o 
  -1   2  17        6.12        2.94     18.81 o 
   0   2  17       28.54        9.30     20.10 o 
   1   2  17     1698.63     1781.47    113.83 o 
   2   2  17       14.99        7.54     25.72 o 
   3   2  17     1269.33     1318.80     56.67 o 
   4   2  17      148.70      146.20     31.06 o 
   5   2  17      501.28      549.53     44.81 o 
   6   2  17       84.72      107.38     24.95 o 
   7   2  17     1309.22     1305.73     63.59 o 
   8   2  17        9.94       -3.72     19.67 o 
 -10   3  17      139.49      232.42     47.01 o 
  -8   3  17     1333.47     1376.64    129.78 o 
  -7   3  17      103.77      169.41     54.16 o 
  -6   3  17     1336.87     1347.57    111.73 o 
  -5   3  17      653.30      684.73     93.51 o 
  -4   3  17      503.03      556.86     60.24 o 
  -3   3  17       55.24       22.96     70.46 o 
  -2   3  17      297.88      289.40     37.83 o 
  -1   3  17      147.62      113.29     33.26 o 
   0   3  17      794.20      823.04     59.44 o 
   1   3  17      153.98      152.79     29.85 o 
   2   3  17     2296.36     2180.70     83.65 o 
   3   3  17       92.33      106.93     37.80 o 
   4   3  17       10.74       -6.50     20.32 o 
   5   3  17       14.27       -3.28     23.68 o 
   6   3  17     1392.97     1542.84     77.77 o 
   7   3  17      195.54      205.26     38.75 o 
   8   3  17     1177.26     1238.17     74.06 o 
 -10   4  17      192.44      269.45     72.10 o 
  -9   4  17       73.82       39.06     47.24 o 
  -8   4  17        0.19       85.50     47.24 o 
  -7   4  17     1534.89     1469.40    119.45 o 
  -6   4  17      221.08      215.48     59.78 o 
  -5   4  17     2983.57     3098.25     94.22 o 
  -4   4  17      412.58      304.48     36.07 o 
  -3   4  17      451.21      386.89     41.02 o 
  -2   4  17        5.39      -14.62     38.59 o 
  -1   4  17      672.15      673.53     55.60 o 
   0   4  17      506.40      474.95     47.77 o 
   1   4  17     2286.28     2236.41    105.93 o 
   2   4  17       13.10        4.13     30.61 o 
   3   4  17      237.99      262.91     38.97 o 
   4   4  17        0.36       -6.20     23.38 o 
   5   4  17       60.35       29.19     28.88 o 
   6   4  17       25.41        6.40     31.70 o 
   7   4  17     1248.47     1280.42     65.08 o 
  -9   5  17        3.93      181.56     52.46 o 
  -8   5  17      616.00      600.77     89.13 o 
  -7   5  17       17.53       42.03     84.36 o 
  -6   5  17     2687.34     3022.02    231.41 o 
  -5   5  17      276.11      333.36     69.05 o 
  -4   5  17     2678.88     2562.42     89.08 o 
  -3   5  17      214.90      258.05     35.49 o 
  -2   5  17      158.74       93.80     31.44 o 
  -1   5  17      134.60      101.15     28.26 o 
   0   5  17     2204.33     2323.87    126.71 o 
   1   5  17        9.31       -4.70     20.96 o 
   2   5  17      307.88      265.55     37.70 o 
   3   5  17      159.58      104.66     45.83 o 
   4   5  17      223.83      162.89     34.34 o 
   5   5  17      193.52      163.02     29.38 o 
   6   5  17      141.14      147.46     31.36 o 
  -8   6  17       72.29       64.88     51.78 o 
  -7   6  17     1451.63     1576.13     95.10 o 
  -6   6  17       92.66       -9.42     44.74 o 
  -5   6  17     3100.38     3253.20    129.50 o 
  -4   6  17      162.78      202.28     34.72 o 
  -3   6  17      263.99      265.02     43.57 o 
  -2   6  17      391.02      420.68     46.01 o 
  -1   6  17     1705.08     1769.92     82.17 o 
   0   6  17        4.05      -17.39     23.79 o 
   1   6  17     1182.21     1137.69     73.32 o 
   2   6  17       86.08       73.69     48.79 o 
   3   6  17      386.80      361.99     44.26 o 
   4   6  17      737.79      699.70     60.98 o 
   5   6  17       79.75      145.84     35.33 o 
  -6   7  17     2099.74     2242.88    162.94 o 
  -5   7  17      101.81      125.56     34.58 o 
  -4   7  17      613.50      711.41     59.68 o 
  -3   7  17        2.56       18.80     36.07 o 
  -2   7  17      178.89      195.71     35.66 o 
  -1   7  17       42.56       87.90     27.55 o 
   0   7  17     2452.17     2337.69     93.85 o 
   1   7  17       32.38       -8.25     24.28 o 
   2   7  17     1580.04     1802.39     84.72 o 
   3   7  17      653.40      596.16     57.62 o 
   4   7  17        2.52      -48.88     32.59 o 
  -4   8  17      291.92      301.12     76.19 o 
  -3   8  17       71.41       57.66     48.81 o 
  -2   8  17       29.37        8.93     27.78 o 
  -1   8  17      544.53      527.12     76.71 o 
   0   8  17       87.50       71.58     38.07 o 
   1   8  17     2125.23     2282.63     96.94 o 
  -6   0  18      476.05      380.04     70.63 o 
  -4   0  18     7227.81     6569.11    244.81 o 
  -2   0  18     2858.62     2651.87    157.60 o 
   0   0  18        4.09        9.54     32.47 o 
   2   0  18      578.55      600.40     62.41 o 
   4   0  18      895.48     1011.15    154.42 o 
   6   0  18       14.96      -46.67     31.11 o 
  -7   1  18      452.08      496.77     82.89 o 
  -6   1  18        0.08      -13.21     24.57 o 
  -5   1  18     1073.41     1070.31     79.18 o 
  -4   1  18        1.30       -0.73     23.21 o 
  -3   1  18     5206.26     5202.52    155.13 o 
  -2   1  18       47.13       61.78     29.62 o 
  -1   1  18      928.34     1004.31     71.00 o 
   0   1  18       90.84       73.85     21.44 o 
   1   1  18      167.47      168.18     29.46 o 
   2   1  18      304.73      275.41     32.22 o 
   3   1  18     1682.22     1576.29     63.26 o 
   4   1  18        1.80       12.04     22.99 o 
   5   1  18      277.09      308.30     46.71 o 
   6   1  18      174.31      173.27     28.51 o 
   7   1  18      412.02      287.19     41.57 o 
  -8   2  18      815.91      881.46    105.94 o 
  -7   2  18      108.02      125.58     51.78 o 
  -6   2  18      797.70      831.07     84.08 o 
  -5   2  18        4.21       -6.58     25.04 o 
  -4   2  18     2436.54     2453.03    106.06 o 
  -3   2  18       83.74      108.36     85.67 o 
  -2   2  18     2598.55     2504.56     85.95 o 
  -1   2  18      260.63      272.81     35.38 o 
   0   2  18      339.58      294.90     35.97 o 
   1   2  18      856.82      826.40     74.21 o 
   2   2  18     1245.28     1294.79     70.47 o 
   3   2  18      144.81      216.90     34.12 o 
   4   2  18     1389.49     1459.75     62.14 o 
   5   2  18      428.01      406.53     37.87 o 
   6   2  18      111.70      110.51     27.19 o 
   7   2  18       43.93       68.62     24.62 o 
  -8   3  18        9.02       27.59     45.19 o 
  -7   3  18       71.01       11.92     45.30 o 
  -6   3  18      416.42      316.00     64.27 o 
  -5   3  18     1542.25     1537.53    127.40 o 
  -4   3  18       89.54      116.50     30.43 o 
  -3   3  18     2369.22     2374.71     84.28 o 
  -2   3  18      544.93      605.53     51.28 o 
  -1   3  18     1246.74     1296.02     85.05 o 
   0   3  18     1421.23     1502.65     72.75 o 
   1   3  18       13.79      -20.29     22.18 o 
   2   3  18      191.46      198.43     35.60 o 
   3   3  18     1468.13     1570.51     74.90 o 
   4   3  18      274.64      353.25     57.99 o 
   5   3  18      106.63      121.67     31.32 o 
   6   3  18       90.76       87.12     42.89 o 
  -8   4  18      361.41      526.51     86.41 o 
  -7   4  18      120.01      177.02     58.36 o 
  -6   4  18      440.85      394.46     79.37 o 
  -5   4  18      124.93      165.91     43.15 o 
  -4   4  18     1889.95     2203.00    115.73 o 
  -3   4  18      157.81      146.37     29.33 o 
  -2   4  18     1304.79     1275.36     72.52 o 
  -1   4  18      993.26      983.69     66.61 o 
   0   4  18       38.41       -3.35     22.00 o 
   1   4  18      401.35      501.41     53.11 o 
   2   4  18      719.91      725.41     63.03 o 
   3   4  18       47.36       52.71     37.26 o 
   4   4  18      492.26      473.94     51.68 o 
   5   4  18       14.15       16.28     29.26 o 
   6   4  18       30.27       42.38     28.78 o 
  -7   5  18        3.45       33.04     48.82 o 
  -6   5  18       45.69       74.28     36.84 o 
  -5   5  18     1314.56     1258.97     72.12 o 
  -4   5  18       34.55       82.04     26.74 o 
  -3   5  18     1939.24     2007.19     84.27 o 
  -2   5  18       22.51        5.01     23.13 o 
  -1   5  18      265.68      285.59     41.14 o 
   0   5  18      644.97      557.23     54.78 o 
   1   5  18      951.93      919.85     68.67 o 
   2   5  18      269.59      283.77     43.88 o 
   3   5  18      693.38      688.00     61.83 o 
   4   5  18        0.01       42.93     26.92 o 
   5   5  18      228.62      243.40     40.72 o 
  -6   6  18      370.77      454.64     84.59 o 
  -5   6  18        1.13      -39.02     29.54 o 
  -4   6  18     1416.35     1535.47     79.34 o 
  -3   6  18        0.85       28.62     23.19 o 
  -2   6  18      528.65      507.57     49.30 o 
  -1   6  18      161.57      194.12     35.26 o 
   0   6  18       43.20       13.72     23.39 o 
   1   6  18     1248.64     1266.05     79.35 o 
   2   6  18      893.57      822.83     66.33 o 
   3   6  18      384.06      377.16     48.77 o 
   4   6  18      315.52      298.85     89.36 o 
  -4   7  18       33.40       70.44     53.54 o 
  -3   7  18      354.54      333.64     43.60 o 
  -2   7  18      137.14      139.79     36.00 o 
  -1   7  18       79.41      134.97     34.84 o 
   0   7  18      615.88      650.62     64.26 o 
   1   7  18      158.89      133.68     33.99 o 
  -7   0  19     3970.46     4400.60    204.38 o 
  -5   0  19      159.75       90.84     39.40 o 
  -3   0  19     2428.44     2309.30    150.90 o 
  -1   0  19     3327.71     3139.44    180.88 o 
   1   0  19      182.51      183.49     60.97 o 
   3   0  19     1286.21     1301.87    217.95 o 
   5   0  19     1206.28     1248.10    125.01 o 
  -7   1  19       35.29       87.88     46.67 o 
  -6   1  19     1855.74     1823.17     93.26 o 
  -5   1  19        0.07       -9.07     25.34 o 
  -4   1  19      125.20      147.27     33.00 o 
  -3   1  19       30.87      143.19     34.99 o 
  -2   1  19     2760.14     2805.46    189.34 o 
  -1   1  19       19.22       -4.65     28.67 o 
   0   1  19      311.71      306.86     38.16 o 
   1   1  19       52.85       70.35     25.72 o 
   2   1  19      445.23      477.94     52.61 o 
   3   1  19      168.90      122.89     39.06 o 
   4   1  19     2521.33     2513.84    100.98 o 
   5   1  19        0.03       43.87     26.47 o 
   6   1  19      904.02      840.67     56.23 o 
  -8   2  19      113.18      192.57     56.43 o 
  -7   2  19     3557.02     4153.41    203.82 o 
  -6   2  19      170.10      212.51     46.84 o 
  -5   2  19      246.43      239.49     44.32 o 
  -4   2  19        4.03       41.70     29.17 o 
  -3   2  19      316.75      332.19     50.47 o 
  -2   2  19      175.17      159.72     35.81 o 
  -1   2  19      584.89      604.30     60.03 o 
   0   2  19       45.89       20.52     30.49 o 
   1   2  19      135.32      126.17     39.14 o 
   2   2  19       58.10       86.54     29.24 o 
   3   2  19     1710.74     1848.06     81.91 o 
   4   2  19        1.90       -8.32     31.44 o 
   5   2  19     2540.69     2625.98     82.77 o 
  -8   3  19     3812.22     4197.47    208.47 o 
  -7   3  19      196.62      270.01     69.26 o 
  -6   3  19      984.10     1140.69    128.88 o 
  -5   3  19      211.05      261.62     48.39 o 
  -4   3  19        0.06      -36.62     60.07 o 
  -3   3  19       18.37       36.32     23.01 o 
  -2   3  19      317.71      386.32     43.54 o 
  -1   3  19      455.35      421.15     52.75 o 
   0   3  19     1000.67     1033.03     69.15 o 
   1   3  19      123.90      136.96     52.11 o 
   2   3  19      120.41      158.41     66.00 o 
   3   3  19      116.22      100.45     29.53 o 
   4   3  19     2300.44     2298.23     93.43 o 
   5   3  19       17.82      -40.43     26.95 o 
  -7   4  19     2647.39     2943.57    181.33 o 
  -6   4  19      169.56      196.32     60.63 o 
  -5   4  19      580.67      616.29    107.59 o 
  -4   4  19      364.25      342.84     42.12 o 
  -3   4  19      222.52      250.92     38.97 o 
  -2   4  19       52.57       34.17     23.39 o 
  -1   4  19     1234.37     1206.72     74.11 o 
   0   4  19      569.06      698.31     61.49 o 
   1   4  19      129.70      125.67     32.12 o 
   2   4  19       63.00       95.48     32.35 o 
   3   4  19      577.07      570.22     60.03 o 
   4   4  19       49.78       28.45     30.29 o 
  -5   5  19      221.42      310.08     46.87 o 
  -4   5  19       32.49      107.63     28.86 o 
  -3   5  19       20.56       65.71     26.56 o 
  -2   5  19     1002.98      978.43     69.25 o 
  -1   5  19       18.96       29.11     26.04 o 
   0   5  19      569.01      661.86     59.92 o 
   1   5  19      310.31      409.63     53.25 o 
   2   5  19       10.18       40.93     27.10 o 
   3   5  19      200.92      206.63     48.69 o 
  -3   6  19      308.59      397.40     51.97 o 
  -2   6  19       12.79       -9.97     25.39 o 
  -1   6  19     1032.86     1014.91     73.24 o 
   0   6  19        0.46      -14.41     25.53 o 
  -6   0  20      262.98      190.30     56.21 o 
  -4   0  20      945.91      922.68    116.61 o 
  -2   0  20       16.17       17.94     41.33 o 
   0   0  20      920.76     1035.66    124.90 o 
   2   0  20      149.19      149.65     66.54 o 
   4   0  20        0.58        6.31     31.19 o 
  -7   1  20       38.78      115.14     45.76 o 
  -6   1  20      381.66      431.04     53.30 o 
  -5   1  20      810.21      767.72     71.56 o 
  -4   1  20       10.90       34.27     29.61 o 
  -3   1  20      367.27      405.25     55.84 o 
  -2   1  20       47.10      134.58     32.72 o 
  -1   1  20      414.97      426.34     58.53 o 
   0   1  20        9.09      -16.21     64.44 o 
   1   1  20      720.24      731.39     79.19 o 
   2   1  20       99.58      135.65     32.58 o 
   3   1  20      139.28      117.33     37.01 o 
   4   1  20       33.77       94.63     56.62 o 
  -6   2  20      772.30      886.63     85.16 o 
  -5   2  20       68.16      153.30     50.07 o 
  -4   2  20      600.61      629.89     69.55 o 
  -3   2  20        3.65      -36.43     24.29 o 
  -2   2  20       63.85       20.30     60.12 o 
  -1   2  20        1.05       12.38     43.15 o 
   0   2  20     1066.19      985.30     84.33 o 
   1   2  20       87.26      102.24     50.65 o 
   2   2  20     1275.04     1242.89     77.21 o 
   3   2  20        0.77       65.55     28.57 o 
  -5   3  20      802.54      825.84     78.75 o 
  -4   3  20      144.05       90.09     37.29 o 
  -3   3  20      315.97      271.53     50.61 o 
  -2   3  20       58.44       21.69     23.51 o 
  -1   3  20       60.96       74.97     28.33 o 
   0   3  20       23.53      -38.58     34.05 o 
   1   3  20     1953.73     1992.60     84.65 o 
   2   3  20        9.10       11.16     26.42 o 
   3   3  20     1416.28     1358.55    101.40 o 
  -4   4  20      949.48     1042.59     87.72 o 
  -3   4  20       30.22       12.27     26.08 o 
  -2   4  20        9.84        1.33     35.17 o 
  -1   4  20        0.04      -35.53     23.68 o 
   0   4  20      997.54     1121.03     75.18 o 
   1   4  20       47.23       63.55     27.99 o 
  -3   0  21     2473.75     2697.07    175.20 o 
  -1   0  21      507.20      520.50     96.06 o 
  -4   1  21      754.45      758.15     74.02 o 
  -3   1  21       52.34       29.36     41.67 o 
  -2   1  21     1539.24     1676.72    104.33 o 
  -1   1  21       29.73       56.77     36.96 o 
   0   1  21       12.79       32.31     34.35 o 
  -3   2  21      466.51      479.39     90.72 o 
  -2   2  21       49.54      139.55     58.48 o 
                                                 
